# Supplementary material for: FBN-1, a fibrillin-related protein, is required for resistance of the epidermis to mechanical deformation during C. elegans embryogenesis
Source: eLife. 2015 Mar 23;4:e06565. doi: 10.7554/eLife.06565 (PMC4395870; doi:10.7554/eLife.06565)
Supplement: Supplementary file 3. — mec-8 tiling array data. (A) Gene Regions. Gene regions determined to be differentially expressed in mec-8 animals as compared with wild type. Genes for which all exons were up or down regulated are in bold. Region indicates the specific exons or introns of a transcript that were up or down regulated in mec-8 animals. Note that exon or intron numbering is specific to individual isoforms (as indicated) and may differ between isoforms. For example, the region encompassing intron 14 in fbn-1b, d, e corresponds to introns 14–15 in fbn-1a, k and the region encompassing intron 15 in fbn-1e corresponds to introns 16–18 in fbn-1a, k. Start and End indicate the flanking genomic positions of the differentially expressed exons or introns. Difference is the length in nucleotides of the exons or introns that were differentially expressed. Probes indicate the actual number of 25-nt probes that hybridized the indicated region. D/25 is the theoretical number of 25- nucleotide (nt) probes that cover the length of the genomic fragment. N2 avg and mec- 8 avg are the averaged intensities from three replicates. N2 SD and mec-8 SD are the standard deviation of the three replicates. Ratio is the average intensity of mec-8 divided by the average intensity of N2. SD ratio is the standard deviation of the mec- 8/N2 ratio of intensity. AS (alternatively spliced) indicates whether the gene is alternatively spliced. Gene ratios are color coded according to groups: orange, introns up; green, exons down; red, exons up. fbn-1 and mec-8 gene names are highlighted in red. In some cases different regions from the same gene are separated based on ratio rankings. (B) Transcripts. Transcripts differentially expressed in mec-8 animals compared to wild type. Average ratio is the average of the ratios of each gene region of the transcript. (C) Gene lists. Alphabetical list of all differentially expressed genes including category subdivisions. (D)Alternatively (Alt.) Spliced Genes. Alphabetical list of all [file elife06565s003.xlsx]

## Sheet: a) Gene Regions
	Transcript	Gene	Chr	Region	Start	End	Difference	Probes	D/25	N2 avg	N2 SD	mec-8 avg	mec-8 SD	Ratio	SD ratio	P-value	AS
	Introns upregulated in mec-8
	W01F3.3a	mlt-11	V	intron 9	20666488	20669646	3158	117	126.32	363.63	56.357	2218.64	277.163	6.10136	0.112286	0	yes
	ZK783.1(b,d,e)	fbn-1	III	intron 14	7633800	7636241	2441	91	97.64	258.74	36.113	1209.93	145.245	4.67623	0.090244	0	yes
	ZK783.1e	fbn-1	III	intron 15	7636401	7637726	1325	46	53	257.989	36.436	983.494	126.234	3.81215	0.107267	0	yes
	ZK180.5c	ZK180.5	IV	intron 3	4515469	4515968	499	18	19.96	483.654	87.773	1458.07	193.406	3.0147	0.159727	0	yes
	ZK180.5b	ZK180.5	IV	intron 3	4515469	4515674	205	7	8.2	594.485	109.99	1485.26	208.329	2.4984	0.219245	8.23608e-12	yes
	W06B11.2	puf-9	X	intron 8	5844215	5844629	414	14	16.56	881.087	100.642	1633.39	179.467	1.85384	0.0785261	0	no
	F26H11.2e	nurf-1	II	intron 1	14404578	14406267	1689	54	67.56	1197.04	200.908	2184.09	440.767	1.82458	0.0651724	0	yes
	F26H11.2 (d,h)	nurf-1	II	intron 7	14403592	14406267	2675	85	107	838.899	160.963	1466.5	351.732	1.74813	0.0582389	0	yes
	F26H11.2c	nurf-1	II	intron 20	14403592	14406267	2675	85	107	838.899	160.963	1466.5	351.732	1.74813	0.0582389	0	yes
	Y47D3B.9	bed-2	III	intron 8	11463922	11464073	151	4	6.04	140.667	16.126	240.694	25.759	1.71109	0.134175	1.15967e-07	no
	M05D6.3	M05D6.3	II	intron 1	8475976	8476406	430	7	17.2	152.508	22.302	246.794	29.991	1.61824	0.116295	1.06014e-07	no
	W09B6.1b	pod-2	II	intron 4	1147573	1152022	4449	154	177.96	840.775	105.782	1352.83	152.447	1.60903	0.0218997	0	yes
	F26H11.2g	nurf-1	II	intron 1	14405724	14406549	825	23	33	1655.26	209.218	2604.59	421.329	1.57352	0.0673556	0	yes
	T07A5.6b	unc-69	III	intron 3	10319413	10319669	256	8	10.24	1257	152.924	1973.49	221.058	1.57	0.0917943	5.31298e-10	yes
	C25A11.4d	ajm-1	X	intron 12	9110618	9111668	1050	38	42	365.526	74.821	566.92	93.612	1.55097	0.0661693	0	yes
	C25A11.4a	ajm-1	X	intron 13	9110618	9111668	1050	38	42	365.526	74.821	566.92	93.612	1.55097	0.0661693	0	yes
	H19M22.2c	let-805	III	intron 6	2679280	2680403	1123	42	44.92	327.315	48.535	496.753	66.087	1.51766	0.0466522	0	yes
	H19M22.2a	let-805	III	intron 23	2679280	2680403	1123	42	44.92	327.315	48.535	496.753	66.087	1.51766	0.0466522	0	yes
	M05D6.4	lact-4	II	intron 2	8478730	8479273	543	19	21.72	158.558	26.108	238.591	44.521	1.50476	0.0859106	4.21934e-09	no
	Exons downregulated in mec-8
	Y102A5C.22	srx-54	V	exon 5	16975850	16976022	172	4	6.88	950.264	681.195	247.403	28.222	0.260352	0.0944905	4.88498e-15	no
	F41H10.10	htp-1	IV	exon 2	5391287	5391434	147	5	5.88	680.399	384.583	196.133	24.259	0.288262	0.0745908	0	no
	W05H9.1(a,b)	W05H9.1	X	exon 2	6272358	6272489	131	4	5.24	1405.79	155.837	438.153	55.863	0.311677	0.0263288	0	yes
	C03B1.2	C03B1.2	X	exon 1	6367570	6367678	108	3	4.32	245.686	79.092	84.481	13.057	0.343858	0.0708941	0	no
	W05H9.1(a.1, b.1)	W05H9.1	X	exon 1	6272046	6272310	264	9	10.56	1295.36	137.721	445.488	46.694	0.34391	0.017115	0	yes
	W05H9.1(a,b)	W05H9.1	X	exon 5	6273024	6273119	95	3	3.8	689.704	66.927	275.722	31.709	0.399769	0.0347301	0	yes
	W05H9.1a	W05H9.1	X	exon 6	6273164	6273348	184	6	7.36	956.092	119.273	396.945	42.787	0.415174	0.0279442	0	yes
	W05H9.1(a,b)	W05H9.1	X	exon 4	6272739	6272975	236	8	9.44	805.125	90.501	336.555	41.34	0.418016	0.0246075	0	yes
	AC3.8	ugt-2	V	exon 6	10399633	10399740	107	3	4.28	327.963	82.397	137.315	16.476	0.418691	0.0673028	0	no
	T11F8.3a	rme-2	IV	exon 1	5469982	5470072	90	3	3.6	1118.04	169.779	469.722	48.635	0.42013	0.0445815	0	no
	F58E6.13c	F58E6.13	V	exon 7	9748278	9748439	161	5	6.44	453.722	53.62	190.667	24.559	0.420229	0.0328516	0	yes
	T26C12.4	gcy-23	IV	exon 7	3284291	3284506	215	7	8.6	496.58	279.123	212.103	25.008	0.427128	0.0927182	6.4657e-10	yes
	C17G10.7	C17G10.7	II	exon 2	5607593	5607679	86	3	3.44	156.093	24.689	66.722	8.929	0.42745	0.0511312	0	no
	C55B7.11	C55B7.11	I	exon 1	6513703	6513843	140	4	5.6	210.25	63.4	91.069	13.223	0.433146	0.0724832	5.32907e-15	no
	T15B7.11	dmsr-14	V	exon 5	6816020	6816122	102	3	4.08	211.87	58.576	91.852	11.247	0.43353	0.0756837	7.17204e-14	no
	C25A1.1	C25A1.1	I	exon 1	10162376	10162472	96	3	3.84	6867.36	2219.12	2983.74	304.109	0.434482	0.0849958	2.86224e-11	no
	T25G3.2.2	chs-1	I	exon 8	7558465	7558867	402	14	16.08	565.376	73.952	250.984	29.804	0.443924	0.0209601	0	yes
	T25G3.2.1	chs-1	I	exon 8	7558465	7558867	402	14	16.08	565.376	73.952	250.984	29.804	0.443924	0.0209601	0	yes
	T25G3.2.2	chs-1	I	exon 7	7558037	7558419	382	14	15.28	524.06	79.884	237.218	27.755	0.452654	0.0232469	0	yes
	T25G3.2.1	chs-1	I	exon 7	7558037	7558419	382	14	15.28	524.06	79.884	237.218	27.755	0.452654	0.0232469	0	yes
	T11F8.3a	rme-2	IV	exon 5	5471855	5472063	208	8	8.32	910.896	117.252	412.348	51.644	0.452684	0.0287442	0	yes
	T11F8.3b	rme-2	IV	exon 4	5471855	5472063	208	8	8.32	910.896	117.252	412.348	51.644	0.452684	0.0287442	0	yes
	T11F8.3a	rme-2	IV	exon 3	5470720	5471569	849	32	33.96	1018.46	139.107	461.361	51.181	0.453	0.014091	0	yes
	T11F8.3b	rme-2	IV	exon 2	5470720	5471569	849	32	33.96	1018.46	139.107	461.361	51.181	0.453	0.014091	0	yes
	K07E8.7	K07E8.7	II	exon 3	650070	650190	120	3	4.8	352.074	67.303	160.018	19.394	0.454501	0.0593943	0	no
	H02I12.1	cbd-1	IV	exon 2	11373058	11373152	94	3	3.76	3980.96	552.569	1811.17	170.78	0.454957	0.0440764	0	no
	W05H9.1(a,b)	W05H9.1	X	exon 7	6273399	6273726	327	12	13.08	720.333	99.983	328.764	38.472	0.456406	0.0239194	0	yes
	T11F8.3a	rme-2	IV	exon 2	5470121	5470672	551	20	22.04	860.511	110.755	393.455	42.197	0.457234	0.0171288	0	yes
	Y62F5A.9	Y62F5A.9	II	exon 2	11538354	11538478	124	4	4.96	457.542	57.088	213.722	27.617	0.467109	0.0419524	0	no
	D2089.3	D2089.3	II	exon 3	10663769	10663892	123	3	4.92	378.537	82.907	178	20.009	0.470231	0.0668355	2.22045e-15	no
	H02I12.1	cbd-1	IV	exon 8	11376134	11376561	427	15	17.08	5560.7	669.821	2617.32	282.636	0.470682	0.0196603	0	no
	Y40B1B.8	Y40B1B.8	I	exon 3	13434276	13434571	295	9	11.8	1909.83	1048.85	905.995	105.187	0.474384	0.0887606	3.18581e-09	no
	Y40B1B.8	Y40B1B.8	I	exon 9	13434276	13434587	311	9	12.44	1909.83	1048.85	905.995	105.187	0.474384	0.0887606	3.18581e-09	no
	F14F8.6	srw-44	V	exon 1	16680082	16680185	103	3	4.12	196.574	35.144	93.5	12.929	0.475648	0.062068	0	no
	H02I12.1	cbd-1	IV	exon 7	11375750	11376085	335	12	13.4	3488.71	407.898	1668.17	169.436	0.478162	0.0213781	0	no
	T21B4.8	srh-61	II	exon 2	12515736	12515926	190	7	7.6	226	71.907	108.159	13.613	0.47858	0.0618923	0	no
	F14B8.7	otpl-3	X	exon 2	6924094	6924220	126	4	5.04	209.736	61.922	100.389	11.955	0.478645	0.0761884	7.75624e-12	no
	F20B6.3	mrp-6	X	exon 13	4180167	4180287	120	4	4.8	292.542	40.421	141.417	18.851	0.483408	0.0464049	0	no
	R10D12.8	R10D12.8	V	exon 1	13952915	13953027	112	3	4.48	120.019	16.493	58.037	6.182	0.483565	0.0485418	0	no
	ZK484.2b	haf-9	I	exon 5	6082990	6083107	117	4	4.68	332.167	67.847	161.403	21.876	0.485909	0.0595564	0	no
	ZK484.2a	haf-9	I	exon 5	6082990	6083107	117	4	4.68	332.167	67.847	161.403	21.876	0.485909	0.0595564	0	no
	H02I12.1	cbd-1	IV	exon 4	11373800	11374408	608	22	24.32	3881.8	519.476	1890.11	240.654	0.486914	0.0191754	0	no
	H02I12.1	cbd-1	IV	exon 6	11375424	11375702	278	10	11.12	5139.49	607.801	2508.1	245.352	0.488006	0.0236847	0	no
	B0507.5a	B0507.5	V	exon 2	8753732	8753857	125	3	5	221.5	50.345	108.722	14.912	0.490844	0.0752308	1.30649e-11	yes
	R31.3	osm-6	V	exon 2	11927019	11927134	115	3	4.6	264.185	79.319	130.056	15.636	0.492291	0.091923	3.32887e-08	no
	T25G3.2.2	chs-1	I	exon 2	7555151	7555292	141	5	5.64	386.701	52.031	191.766	22.094	0.495903	0.0392848	0	yes
	T25G3.2.1	chs-1	I	exon 2	7555151	7555292	141	5	5.64	386.701	52.031	191.766	22.094	0.495903	0.0392848	0	yes
	H02I12.1	cbd-1	IV	exon 3	11373198	11373753	555	21	22.2	5856.73	701.17	2952.53	309.719	0.504125	0.0175108	0	no
	H02I12.1	cbd-1	IV	exon 5	11374455	11375375	920	35	36.8	4923.89	582.265	2485.56	272.931	0.504795	0.0137693	0	no
	T11F8.3a	rme-2	IV	exon 4	5471615	5471805	190	7	7.6	644.412	78.313	325.484	31.914	0.505087	0.0298097	0	yes
	T11F8.3b	rme-2	IV	exon 3	5471615	5471805	190	7	7.6	644.412	78.313	325.484	31.914	0.505087	0.0298097	0	yes
	B0244.8	egg-1	III	exon 4	5729043	5729754	711	26	28.44	833.417	120.303	427.342	45.207	0.512759	0.0179965	0	no
	C41D11.5	C41D11.5	I	exon 2	4450631	4450715	84	3	3.36	327.982	60.033	168.259	22	0.513013	0.0666249	2.68452e-13	no
	T12G3.6b	T12G3.6	IV	exon 1	12031118	12031242	124	4	4.96	214	57.08	110.028	12.128	0.51415	0.0741937	5.81537e-11	yes
	ZC132.3	ZC132.3	V	exon 2	4297262	4297660	398	4	15.92	300.153	70.954	155.111	18.44	0.516773	0.0683698	1.57363e-12	no
	F56D6.2	clec-67	IV	exon 7	3924073	3924170	97	3	3.88	259.5	23.744	135.018	17.634	0.520301	0.0479032	0	no
	F26D11.4	F26D11.4	V	exon 5	7947039	7947135	96	3	3.84	140.555	21.607	73.278	10.977	0.521348	0.0646076	1.27676e-13	no
	F48F7.8	arrd-27	X	exon 3	13981167	13981550	383	4	15.32	860.985	235.859	450.86	84.573	0.523656	0.0869294	4.26139e-08	no
	H02I12.1	cbd-1	IV	exon 9	11376608	11376940	332	12	13.28	4714.25	585.095	2470.61	289.822	0.524074	0.0258364	0	no
	T11A5.3	srab-18	V	exon 1	9871019	9871239	220	3	8.8	357.518	86.539	187.556	20.052	0.524606	0.0801468	3.00093e-09	no
	B0244.8	egg-1	III	exon 3	5728357	5728998	641	23	25.64	799.169	110.581	420.029	46.917	0.525582	0.0194885	0	no
	T12A2.2.2	stt-3	III	exon 6	6251403	6251540	137	3	5.48	980.24	125.064	518.036	68.598	0.528479	0.0561058	0	no
	C03C10.2	C03C10.2	III	exon 3	4092492	4092755	263	9	10.52	309.315	140.652	163.698	18.003	0.529227	0.0825297	1.16836e-08	no
	Y59H11AR.4	Y59H11AR.4	IV	exon 5	8599993	8600083	90	3	3.6	197.945	22.359	105.315	13.414	0.532042	0.0522938	0	no
	C03E10.6	clec-222	V	exon 2	11271322	11271432	110	3	4.4	1210.65	208.443	645.185	58.826	0.532925	0.0599451	6.66134e-15	no
	Y48G1C.2b	csk-1	I	exon 6	75951	76112	161	5	6.44	2450.11	287.095	1307.18	154.535	0.533518	0.0397149	0	yes
	Y48G1C.2b	csk-1	I	exon 9	75951	76112	161	5	6.44	2450.11	287.095	1307.18	154.535	0.533518	0.0397149	0	yes
	C03A7.10	srt-65	V	exon 5	5172081	5172198	117	3	4.68	252.759	66.051	135.667	17.699	0.536744	0.090511	3.08425e-07	no
	T25G3.2.2	chs-1	I	exon 9	7558921	7559175	254	9	10.16	395.543	57.154	212.506	25.394	0.537251	0.0335793	0	yes
	T25G3.2.1	chs-1	I	exon 9	7558921	7559175	254	9	10.16	395.543	57.154	212.506	25.394	0.537251	0.0335793	0	yes
	F01G10.2	ech-8	IV	exon 4	10237974	10238093	119	3	4.76	309.981	75.371	166.629	19.728	0.537546	0.0839317	3.59065e-08	no
	F46A9.6.1	mec-8	I	exon 2	9443028	9443375	347	12	13.88	802.343	96.105	432.884	48.422	0.539525	0.0255254	0	yes
	F46A9.6.2	mec-8	I	exon 3	9443028	9443375	347	12	13.88	802.343	96.105	432.884	48.422	0.539525	0.0255254	0	yes
	T16G12.1	T16G12.1	III	exon 16	10044665	10044779	114	3	4.56	278.426	59.216	150.426	19.082	0.540273	0.0772452	2.65643e-09	no
	F14E5.6	acp-4	II	exon 4	8434026	8434118	92	3	3.68	122.815	19.914	66.389	8.373	0.540561	0.0641104	7.70051e-13	no
	C46F4.1a	egl-6	X	exon 2	5932957	5933070	113	3	4.52	280.815	39.988	152.444	18.926	0.542863	0.0592119	1.15463e-14	yes
	C46F4.1b	egl-6	X	exon 3	5932957	5933070	113	3	4.52	280.815	39.988	152.444	18.926	0.542863	0.0592119	1.15463e-14	yes
	T25G3.2.2	chs-1	I	exon 3	7555337	7555938	601	22	24.04	576.457	76.455	313.932	36.233	0.544589	0.0204135	0	yes
	T25G3.2.1	chs-1	I	exon 3	7555337	7555938	601	22	24.04	576.457	76.455	313.932	36.233	0.544589	0.0204135	0	yes
	T28B4.2	T28B4.2	X	exon 9	6581959	6582083	124	4	4.96	267.875	71.002	145.903	14.93	0.544668	0.0773764	3.98944e-09	no
	T25G3.2.2	chs-1	I	exon 4	7555983	7556074	91	3	3.64	307.852	29.499	169.5	20.289	0.550589	0.0487406	0	yes
	T25G3.2.1	chs-1	I	exon 4	7555983	7556074	91	3	3.64	307.852	29.499	169.5	20.289	0.550589	0.0487406	0	yes
	F46A9.6.1	mec-8	I	exon 4	9441000	9441509	509	18	20.36	498.58	70.681	274.963	35.306	0.551492	0.0248629	0	yes
	F46A9.6.2	mec-8	I	exon 5	9441000	9441509	509	18	20.36	498.58	70.681	274.963	35.306	0.551492	0.0248629	0	yes
	F57B10.4	F57B10.4	I	exon 3	6568708	6568833	125	4	5	280.778	41.35	154.847	17.187	0.551493	0.0508509	0	no
	K01C8.3b	tdc-1	II	exon 8	8272643	8272856	213	7	8.52	1558.18	235.658	859.619	84.198	0.551681	0.0375717	0	yes
	K11D12.5	swt-7	V	exon 4	5029438	5029557	119	3	4.76	280.426	63.35	154.796	25.631	0.552003	0.0892643	5.2003e-07	no
	F53B2.8	F53B2.8	IV	exon 1	12527170	12527311	141	4	5.64	232.139	55.321	128.167	15.679	0.552113	0.0739486	1.38912e-09	no
	F52H3.6	F52H3.6	II	exon 2	10027557	10027684	127	3	5.08	210.371	28.903	116.574	13.486	0.554135	0.0574624	8.43769e-15	no
	Y48G1C.2a	csk-1	I	exon 5	74625	74808	183	5	7.32	2014.67	233.762	1117.28	111.579	0.554572	0.037968	0	yes
	Y48G1C.2b	csk-1	I	exon 7	74625	74808	183	5	7.32	2014.67	233.762	1117.28	111.579	0.554572	0.037968	0	yes
	Y48G1C.2a	csk-1	I	exon 7	73605	73766	161	5	6.44	1880.71	230.393	1043.16	111.971	0.55466	0.0404017	0	yes
	Y48G1C.2b	csk-1	I	exon 6	73605	73766	161	5	6.44	1880.71	230.393	1043.16	111.971	0.55466	0.0404017	0	yes
	Y5H2B.1	Y5H2B.1	V	exon 1	2207008	2207153	145	4	5.8	184.903	52.962	103.236	14.908	0.558325	0.0895482	8.1285e-07	no
	T22C8.2	chhy-1	II	exon 4	8616641	8616756	115	4	4.6	238.153	56.024	133.028	13.216	0.558582	0.0713202	6.04547e-10	no
	F53B7.4	F53B7.4	V	exon 3	11001797	11001935	138	4	5.52	229.361	51.624	128.319	17.216	0.559463	0.0732984	1.85307e-09	no
	F59E11.10a	nhr-195	V	exon 2	8971235	8971330	95	3	3.8	298	33.609	166.963	18.619	0.560279	0.051305	0	yes
	F59E11.10b	nhr-195	V	exon 5	8971235	8971330	95	3	3.8	298	33.609	166.963	18.619	0.560279	0.051305	0	yes
	K01C8.3b	tdc-1	II	exon 6	8272038	8272258	220	8	8.8	1342.46	199.142	755.298	89.263	0.562623	0.0377274	0	yes
	K01C8.3a	tdc-1	II	exon 6	8272038	8272258	220	8	8.8	1342.46	199.142	755.298	89.263	0.562623	0.0377274	0	yes
	T27C10.1	srt-61	I	exon 2	10904885	10905034	149	5	5.96	212.289	64.398	119.511	16.965	0.562964	0.0843215	2.18374e-07	no
	F59B1.7	srx-41	V	exon 2	3636584	3636744	160	4	6.4	410.527	46.874	231.305	19.251	0.563434	0.0398049	0	no
	F44G4.3	F44G4.3	II	exon 3	8997097	8997196	99	3	3.96	298.352	71.061	168.296	21.495	0.564085	0.0880176	7.32347e-07	no
	K07A12.4b	K07A12.4	I	exon 10	8688440	8688545	105	3	4.2	289.908	64.458	163.796	19.775	0.564993	0.0825293	1.35725e-07	yes
	K07A12.4a	K07A12.4	I	exon 9	8688440	8688545	105	3	4.2	289.908	64.458	163.796	19.775	0.564993	0.0825293	1.35725e-07	yes
	T13F2.4	T13F2.4	IV	exon 3	9790365	9790523	158	6	6.32	177.472	50.083	100.463	12.761	0.566078	0.071519	1.30139e-09	no
	F10F2.5	clec-154	III	pseudogene	4639658	4639761	103	3	4.12	292.963	57.837	166.426	18.656	0.568079	0.0744601	6.6036e-09	no
	H43E16.1	H43E16.1	II	exon 7	6678592	6678731	139	4	5.56	221.834	53.916	126.097	19.172	0.56843	0.0814801	1.17957e-07	no
	Y48G1C.2a	csk-1	I	exon 6	75171	75490	319	11	12.76	2461.93	256.224	1402.26	146.325	0.569577	0.0253098	0	yes
	Y48G1C.2b	csk-1	I	exon 8	75171	75490	319	11	12.76	2461.93	256.224	1402.26	146.325	0.569577	0.0253098	0	yes
	B0478.3	B0478.3	IV	exon 1	6964312	6964546	234	8	9.36	197.417	47.379	112.528	13.007	0.570002	0.0536825	1.11022e-15	no
	T05A7.8	sre-40	II	exon 1	4683422	4683716	294	10	11.76	208.134	58.158	118.667	15.374	0.570147	0.0555311	9.99201e-15	no
	T12F5.2	T12F5.2	I	exon 5	3732358	3732706	348	4	13.92	446.653	54.667	255.347	30.98	0.57169	0.0492614	0	no
	C18H2.5	C18H2.5	III	exon 4	7690730	7690844	114	3	4.56	189.611	23.923	108.592	13.157	0.572709	0.0578392	1.49658e-13	no
	K09C4.8	sul-1	X	exon 4	3270328	3270441	113	4	4.52	257.709	64.543	147.639	17.301	0.57289	0.0792045	6.94882e-08	no
	C07G2.1b	cpg-1	III	exon 1	4489326	4489579	253	8	10.12	6693.2	803.881	3836.68	398.986	0.573221	0.0321971	0	yes
	F42G2.8	fbxa-4	II	exon 2	2414451	2415069	618	23	24.72	261.684	164.904	150.415	20.352	0.574796	0.0772487	3.70538e-08	no
	T14B4.9	T14B4.9	II	exon 3	6733014	6733120	106	3	4.24	282.907	53.354	162.685	20.383	0.575048	0.0751715	1.57572e-08	no
	R06C7.4	cpg-3	I	exon 2	7245082	7245461	379	10	15.16	1236.78	163.957	712.09	66.092	0.57576	0.0294644	0	no
	C46C11.2b	C46C11.2	X	exon 7	4634420	4634571	151	5	6.04	337.611	62.038	194.411	21.888	0.575843	0.0554976	2.13163e-14	no
	C46C11.2a	C46C11.2	X	exon 6	4634420	4634571	151	5	6.04	337.611	62.038	194.411	21.888	0.575843	0.0554976	2.13163e-14	yes
	F49E12.1	F49E12.1	II	exon 5	8403506	8403615	109	3	4.36	243.537	42.68	140.296	15.706	0.576077	0.0691655	8.83687e-10	no
	Y119D3B.8	fbxa-61	III	exon 1	1239274	1239401	127	4	5.08	276.278	52.285	159.5	18.32	0.577317	0.063902	3.72697e-11	no
	B0238.1	B0238.1	V	exon 4	5242039	5242372	333	5	13.32	249.711	51.711	144.178	16.213	0.577379	0.0608465	3.76632e-12	no
	C07G2.1a	cpg-1	III	exon 4	4491042	4491348	306	11	12.24	3792.46	519.486	2195.59	255.534	0.578936	0.0313757	0	yes
	C07G2.1a	cpg-1	III	exon 1	4489324	4489579	255	9	10.2	6364.8	767.025	3692.73	382.19	0.58018	0.0307213	0	yes
	C06E7.7	srv-17	IV	exon 5	5869191	5869300	109	3	4.36	238.759	27.834	138.537	16.428	0.580238	0.0557069	4.88498e-14	no
	C39H7.8	srsx-15	IV	exon 3	5623075	5623329	254	6	10.16	180.611	44.167	104.907	12.487	0.580845	0.0644925	8.07021e-11	no
	T11F8.3a	rme-2	IV	exon 6	5472108	5472909	801	30	32.04	635.848	74.193	370.2	39.972	0.582215	0.0168988	0	yes
	T11F8.3b	rme-2	IV	exon 5	5472108	5472909	801	30	32.04	635.848	74.193	370.2	39.972	0.582215	0.0168988	0	yes
	T22D1.5	T22D1.5	IV	exon 4	6904510	6904625	115	3	4.6	1606.81	191.055	935.611	91.137	0.582277	0.0516736	6.66134e-16	no
	T25G3.2.2	chs-1	I	exon 6	7556519	7557990	1471	55	58.84	502.408	68.278	292.817	34.928	0.582827	0.0142107	0	yes
	T25G3.2.1	chs-1	I	exon 6	7556519	7557990	1471	55	58.84	502.408	68.278	292.817	34.928	0.582827	0.0142107	0	yes
	F16F9.4	F16F9.4	X	exon 2	8462958	8463065	107	3	4.28	229.019	31.06	133.76	15.715	0.584056	0.0605059	6.22369e-12	no
	C07G2.1a	cpg-1	III	exon 3	4490424	4490994	570	18	22.8	6218.59	706.715	3634.66	369.076	0.584482	0.0209955	0	yes
	B0024.6	gcy-6	V	exon 10	10311978	10312113	135	4	5.4	167.18	24.156	97.75	13.455	0.584699	0.0583414	1.09135e-12	no
	T25G3.2.2	chs-1	I	exon 5	7556123	7556470	347	12	13.88	518.329	56.391	303.449	33.547	0.585437	0.0262131	0	yes
	T25G3.2.1	chs-1	I	exon 5	7556123	7556470	347	12	13.88	518.329	56.391	303.449	33.547	0.585437	0.0262131	0	yes
	F35C11.5	F35C11.5	II	exon 3	8253959	8254053	94	3	3.76	1536.96	195.866	900.409	93.07	0.585837	0.0554995	8.4821e-14	no
	C39B10.1	C39B10.1	X	exon 8	10461893	10462010	117	4	4.68	425.416	67.423	249.417	26.807	0.58629	0.0561354	1.70752e-13	no
	F42A10.9	F42A10.9	III	exon 1	6168535	6168633	98	3	3.92	775.5	96.172	454.703	40.692	0.586335	0.0517703	1.33227e-15	no
	F46A9.6.1	mec-8	I	exon 1	9443904	9444218	314	11	12.56	580.637	65.915	340.707	38.249	0.586781	0.0282467	0	yes
	F46A9.6.2	mec-8	I	exon 2	9443904	9444220	316	11	12.64	580.637	65.915	340.707	38.249	0.586781	0.0282467	0	yes
	D1081.7a	D1081.7	I	exon 2	8487750	8487883	133	4	5.32	1762.17	188.268	1035.28	101.466	0.587502	0.042589	0	no
	D1081.7b	D1081.7	I	exon 2	8487750	8487883	133	4	5.32	1762.17	188.268	1035.28	101.466	0.587502	0.042589	0	no
	Y48G1C.2a	csk-1	I	exon 8	76949	77153	204	7	8.16	4157.13	458.34	2442.57	313.938	0.587563	0.0376062	0	yes
	Y48G1C.2b	csk-1	I	exon 10	76949	77153	204	7	8.16	4157.13	458.34	2442.57	313.938	0.587563	0.0376062	0	yes
	T14G10.8	T14G10.8	IV	exon 2	10146702	10146803	101	3	4.04	237.63	41.388	139.87	16.693	0.588604	0.0717508	9.82762e-09	no
	C54G7.3b	lgx-1	X	exon 8	5536233	5536376	143	4	5.72	405.445	86.015	238.722	31.222	0.58879	0.0733705	2.0878e-08	yes
	C54G7.3a	lgx-1	X	exon 8	5536233	5536376	143	4	5.72	405.445	86.015	238.722	31.222	0.58879	0.0733705	2.0878e-08	yes
	F42A9.6(a,b)	F42A9.6	IV	exon 4	8609760	8609903	143	5	5.72	473.533	47.111	278.934	36.544	0.589049	0.043336	0	yes
	F42A9.6c	F42A9.6	IV	exon 3	8609760	8609903	143	5	5.72	473.533	47.111	278.934	36.544	0.589049	0.043336	0	yes
	F46A9.6.1	mec-8	I	exon 3	9441932	9442270	338	12	13.52	594.768	64.864	352.458	40.721	0.592597	0.0271787	0	yes
	F46A9.6.2	mec-8	I	exon 4	9441932	9442270	338	12	13.52	594.768	64.864	352.458	40.721	0.592597	0.0271787	0	yes
	H04M03.9	srv-22	IV	exon 4	5879300	5879409	109	3	4.36	152.518	21.783	90.481	11.616	0.593248	0.0657764	6.25532e-10	no
	F54D1.5	gtl-2	IV	exon 20	11280883	11281006	123	3	4.92	192.148	32.881	114.037	17.534	0.593485	0.0788274	2.50909e-07	no
	C32E8.5 (a,b)	C32E8.5	I	exon 2	3782236	3782350	114	3	4.56	1993.95	213.166	1183.67	109.428	0.59363	0.0484403	0	no
	R06C7.4	cpg-3	I	exon 3	7245507	7245754	247	7	9.88	831.556	108.311	494.001	63.867	0.594068	0.0412072	0	no
	Y47G6A.1.2	inx-21	I	exon 3	3613468	3613603	135	4	5.4	648.166	96.716	385.458	51.305	0.59469	0.0594549	9.29035e-12	yes
	Y47G6A.1.1	inx-21	I	exon 3	3613468	3613603	135	4	5.4	648.166	96.716	385.458	51.305	0.59469	0.0594549	9.29035e-12	yes
	T24D5.1	T24D5.1	X	exon 9	12576478	12576596	118	3	4.72	178.852	24.917	106.389	10.094	0.594844	0.0578875	2.57749e-12	no
	C07G3.4	str-226	V	exon 1	3512507	3512704	197	5	7.88	300.967	70.589	179.567	22.098	0.596634	0.0706721	1.14596e-08	no
	C07G2.1b	cpg-1	III	exon 3	4491122	4491364	242	8	9.68	3117.36	437.075	1860.52	243.449	0.596826	0.0404675	0	yes
	Y57A10C.4	sre-26	II	exon 5	12419039	12419240	201	5	8.04	254.256	67.271	151.933	16.233	0.597559	0.0762528	1.30803e-07	no
	T01A4.1c	gcy-28	I	exon 10	4504426	4504570	144	5	5.76	592.144	70.283	354.078	38.215	0.597959	0.0429003	0	yes
	T01A4.1b	gcy-28	I	exon 3	4504426	4504570	144	5	5.76	592.144	70.283	354.078	38.215	0.597959	0.0429003	0	yes
	T01A4.1a	gcy-28	I	exon 9	4504426	4504570	144	5	5.76	592.144	70.283	354.078	38.215	0.597959	0.0429003	0	yes
	ZK455.2	gcy-9	X	exon 24	11332513	11332659	146	5	5.84	216.267	45.223	129.456	14.64	0.598593	0.0636397	2.83608e-10	no
	T01D3.1b	T01D3.1	V	exon 22	13701656	13701778	122	3	4.88	289.759	41.412	173.481	21.33	0.598708	0.0651677	7.37465e-10	yes
	T01H10.8	T01H10.8	X	exon 5	12139811	12139924	113	3	4.52	201.426	24.437	120.722	13.719	0.599337	0.0575206	3.27094e-12	no
	T25G3.2.2	chs-1	I	exon 10	7559287	7559529	242	7	9.68	328.778	42.682	197.31	22.847	0.600131	0.0394584	0	yes
	T03D3.12	srj-49	V	exon 4	2846289	2846458	169	6	6.76	197.583	57.495	118.852	15.309	0.601529	0.0781477	3.41559e-07	no
	C46E10.1	C46E10.1	II	exon 5	3725272	3725419	147	5	5.88	346.411	88.401	208.533	21.039	0.601981	0.0738754	7.13636e-08	no
	T21E3.1	egg-4	I	exon 2	3932525	3933402	877	7	35.08	1846.28	181.019	1111.83	143.13	0.602198	0.0368316	0	no
	K07H8.8	K07H8.8	IV	exon 1	8268278	8268416	138	4	5.52	147.153	19.157	88.986	9.639	0.604718	0.0512061	1.17684e-14	no
	Y45F10D.10a	Y45F10D.10	IV	exon 2	13786566	13786691	125	3	5	175.667	21.201	106.352	12.367	0.605418	0.0585804	1.63107e-11	yes
	Y45F10D.10b	Y45F10D.10	IV	exon 3	13786566	13786691	125	3	5	175.667	21.201	106.352	12.367	0.605418	0.0585804	1.63107e-11	yes
	M01H9.5	M01H9.5	IV	exon 2	4466178	4466377	199	6	7.96	246.065	64.338	149.065	21.848	0.605795	0.0741314	1.05117e-07	no
	R03A10.3	mocs-1	X	exon 10	15436001	15436116	115	3	4.6	393.537	70.427	238.889	22.875	0.607031	0.0711336	3.30643e-08	no
	R07B7.9 (a,b)	R07B7.9	V	exon 7	12078972	12079080	108	3	4.32	187.537	32.204	113.944	11.584	0.607581	0.0700026	2.07328e-08	yes
	F15A8.4	F15A8.4	X	exon 4	4408937	4409036	99	3	3.96	215.759	28.433	131.13	14.881	0.607761	0.0610235	1.29576e-10	no
	ZK1290.7	ZK1290.7	II	exon 4	7524621	7524731	110	3	4.4	125.278	16.06	76.148	8.65	0.607832	0.0601085	6.83045e-11	no
	D1081.7a	D1081.7	I	exon 8	8489203	8490041	838	31	33.52	1385.43	188.619	842.604	103.395	0.608191	0.0200209	0	no
	D1081.7b	D1081.7	I	exon 8	8489203	8490041	838	31	33.52	1385.43	188.619	842.604	103.395	0.608191	0.0200209	0	no
	C14F11.3	lite-1	X	exon 5	6227931	6228054	123	3	4.92	312.87	44.345	190.296	20.571	0.608227	0.062596	3.88054e-10	no
	ZK1248.7	wago-5	II	exon 6	5813135	5813481	346	8	13.84	247.014	53.236	150.5	16.948	0.609277	0.0523807	8.70415e-14	no
	F52E4.7	sec-3	X	exon 3	3095963	3096061	98	3	3.92	272.889	33.504	166.444	21.145	0.609933	0.062214	3.61599e-10	no
	T28F4.4	T28F4.4	I	exon 2	7489880	7489981	101	3	4.04	176.907	22.3	108.037	13.817	0.610699	0.0633148	7.8144e-10	no
	B0416.6	gly-13	X	exon 11	9294574	9294686	112	4	4.48	220.347	33.333	134.611	17.643	0.610905	0.0611382	1.96321e-10	no
	K04A8.4	twk-10	V	exon 4	6552792	6552965	173	5	6.92	178.167	42.052	108.844	12.77	0.61091	0.0720113	6.54686e-08	no
	D1081.7a	D1081.7	I	exon 9	8490087	8490336	249	9	9.96	1366.25	201.062	835.42	90.846	0.61147	0.0372959	0	no
	D1081.7b	D1081.7	I	exon 9	8490087	8490336	249	9	9.96	1366.25	201.062	835.42	90.846	0.61147	0.0372959	0	no
	C11E4.2	gpx-3	X	exon 2	9587999	9588154	155	5	6.2	203.944	44.844	124.733	15.503	0.611604	0.0690852	1.88776e-08	no
	ZK1058.9a	ZK1058.9	III	exon 2	3925209	3925322	113	3	4.52	296.593	36.101	182.13	20.291	0.614074	0.0585012	4.19849e-11	yes
	F22B3.7	F22B3.7	IV	exon 8	11417685	11417827	142	4	5.68	293.291	48.118	180.111	19.318	0.614103	0.0601855	1.43825e-10	no
	K09E4.2a	K09E4.2	II	exon 1	14132588	14132727	139	5	5.56	329.911	74.134	202.778	20.848	0.614645	0.0679256	1.40154e-08	yes
	F49A5.2	clec-31	V	exon 2	16857448	16857622	174	6	6.96	194.666	31.03	119.778	15.535	0.6153	0.0516207	9.17044e-14	no
	K10D3.3	taf-11.2	I	exon 4	7133626	7133840	214	7	8.56	1524.89	193.569	939.31	127.448	0.615986	0.0432592	0	no
	F31C3.5	psf-2	I	exon 1	15053009	15053422	413	15	16.52	2239.63	258.506	1380.1	168.179	0.616216	0.0267055	0	no
	ZC404.13	dmsr-9	V	exon 4	6798738	6798842	104	3	4.16	146.852	19.851	90.556	13.669	0.616648	0.0721393	1.07213e-07	no
	F18C12.1	che-3	I	exon 10	8078338	8078455	117	3	4.68	226.259	30.997	139.574	20.164	0.616877	0.0709091	6.55301e-08	no
	H12I19.5b	oac-38	IV	exon 6	14151385	14151548	163	3	6.52	279.741	35.348	172.87	20.775	0.617964	0.0622166	8.23066e-10	yes
	H12I19.5a	oac-38	IV	exon 6	14151385	14151548	163	3	6.52	279.741	35.348	172.87	20.775	0.617964	0.0622166	8.23066e-10	yes
	K01C8.3b	tdc-1	II	exon 4	8271245	8271876	631	24	25.24	1201.47	207.079	742.519	82.559	0.618006	0.0258742	0	yes
	K01C8.3a	tdc-1	II	exon 4	8271245	8271876	631	24	25.24	1201.47	207.079	742.519	82.559	0.618006	0.0258742	0	yes
	Y60A3A.19(a-c)	Y60A3A.19	V	exon 2	19911969	19912119	150	3	6	599.277	61.281	370.685	33.053	0.618554	0.0484524	3.55271e-15	no
	F16B4.10	srbc-41	V	exon 2	1614287	1614441	154	5	6.16	163.844	25.797	101.378	11.799	0.618747	0.0541789	1.96532e-12	no
	F08F3.9b	snpc-1.3	V	exon 1	5438873	5438973	100	3	4	193.63	21.193	119.815	12.94	0.618783	0.054933	3.93041e-12	yes
	F08F3.9a	snpc-1.3	V	exon 1	5438873	5438973	100	3	4	193.63	21.193	119.815	12.94	0.618783	0.054933	3.93041e-12	yes
	F35G2.5a	F35G2.5	IV	exon 4	12220218	12220352	134	4	5.36	288.139	41.653	178.361	22.388	0.61901	0.0592544	1.27832e-10	yes
	Y71A12B.8	Y71A12B.8	I	exon 1	13938169	13938278	109	3	4.36	247.093	34.304	153	15.039	0.6192	0.0608116	3.80167e-10	no
	F47G4.1	clec-113	I	exon 1	14056765	14056878	113	3	4.52	215.37	34.164	133.37	15.435	0.61926	0.0702042	5.85009e-08	no
	C31H2.4	C31H2.4	X	exon 4	5156997	5157097	100	3	4	293.278	52.645	181.722	19.734	0.619624	0.0750529	4.01789e-07	no
	E03H12.5	E03H12.5	IV	exon 2	4977399	4977912	513	4	20.52	375.916	49.435	233.042	26.847	0.619931	0.054191	2.32436e-12	no
	Y17G9B.3	cyp-31A3	IV	exon 3	4761634	4761730	96	3	3.84	398.111	47.895	246.889	30.501	0.620151	0.0617416	7.63964e-10	no
	K01C8.3b	tdc-1	II	exon 7	8272412	8272595	183	7	7.32	1191.45	140.048	739.326	85.719	0.620524	0.0387227	0	yes
	K01C8.3a	tdc-1	II	exon 7	8272412	8272595	183	7	7.32	1191.45	140.048	739.326	85.719	0.620524	0.0387227	0	yes
	F15A2.4	srd-50	X	exon 1	13481517	13481725	208	7	8.32	133.008	19.785	82.587	10.263	0.620918	0.0454886	0	no
	T22D1.5	T22D1.5	IV	exon 2	6904064	6904209	145	5	5.8	1216.93	141.074	756.867	75.009	0.621946	0.0424207	0	no
	Y97E10B.1	Y97E10B.1	V	exon 4	7944636	7944741	105	3	4.2	133.222	16.273	82.907	10.624	0.622322	0.0636082	2.89282e-09	no
	C25B8.7	aexr-2	X	exon 5	6630132	6630226	94	3	3.76	172.092	24.138	107.167	13.027	0.622731	0.0667319	1.57205e-08	no
	Y39E4B.12c	gly-5	III	exon 4	13190007	13190125	118	4	4.72	1849.93	320.041	1152.42	170.305	0.622952	0.0708694	1.03581e-07	yes
	Y39E4B.12b	gly-5	III	exon 4	13190007	13190125	118	4	4.72	1849.93	320.041	1152.42	170.305	0.622952	0.0708694	1.03581e-07	yes
	Y39E4B.12a.2	gly-5	III	exon 3	13190007	13190125	118	4	4.72	1849.93	320.041	1152.42	170.305	0.622952	0.0708694	1.03581e-07	yes
	Y39E4B.12a.1	gly-5	III	exon 3	13190007	13190125	118	4	4.72	1849.93	320.041	1152.42	170.305	0.622952	0.0708694	1.03581e-07	yes
	C33A11.4	tag-97	X	exon 7	15370907	15371063	156	5	6.24	398.678	74.442	248.422	27.597	0.623114	0.0605454	4.8204e-10	no
	T28C12.3	fbxa-202	V	exon 5	6328429	6328638	209	7	8.36	177.119	33.53	110.381	11.81	0.623202	0.0512202	1.8896e-13	no
	AH9.6	AH9.6	X	exon 2	2265730	2265833	103	3	4.12	344.371	47.443	214.704	20.013	0.623467	0.0598748	3.20192e-10	no
	F30B5.4	F30B5.4	IV	exon 2	4213570	4213706	136	4	5.44	850.278	122.892	530.222	52.866	0.623587	0.0547466	6.17506e-12	no
	W03D8.5	W03D8.5	I	exon 4	2817555	2817647	92	3	3.68	211.278	32.925	131.833	16.394	0.623979	0.0718247	1.6475e-07	no
	Y48G1BL.5	Y48G1BL.5	I	pseudogene	220398	220560	162	4	6.48	148.528	21.035	92.68	12.913	0.62399	0.061984	1.30935e-09	no
	ZK678.6	srg-64	X	exon 4	15736927	15737108	181	5	7.24	169.633	20.138	105.867	11.129	0.624094	0.0442571	0	no
	ZC513.6	oma-2	V	exon 4	8029873	8030020	147	5	5.88	3742.89	389.387	2336.54	254.027	0.624262	0.0420095	0	no
	Y5H2B.2b	nhr-13	V	exon 5	2196495	2196627	132	4	5.28	224.43	27.291	140.167	18.002	0.624547	0.0552307	1.06151e-11	yes
	F59A3.6	rpa-4	I	exon 1	5511604	5511692	88	3	3.52	156.019	19.834	97.444	11.366	0.624565	0.0622126	1.59243e-09	no
	T07F10.4a	bus-19	V	exon 4	12879870	12879964	94	3	3.76	394.63	54.427	246.648	34.05	0.625011	0.0704164	1.00781e-07	yes
	C01G12.7	C01G12.7	II	exon 3	14590812	14590952	140	5	5.6	320.8	53.762	200.511	24.964	0.625034	0.0583571	1.31549e-10	no
	F32D8.2	F32D8.2	V	exon 2	10883805	10883916	111	3	4.44	230.889	28.901	144.389	15.887	0.625361	0.060172	4.78081e-10	no
	F14D12.6b	octr-1	X	exon 7	5609571	5609744	173	6	6.92	228.583	57.483	142.963	16.918	0.625431	0.0709637	1.30377e-07	no
	F14D12.6a	octr-1	X	exon 7	5609571	5609744	173	6	6.92	228.583	57.483	142.963	16.918	0.625431	0.0709637	1.30377e-07	no
	C49C8.4	cyp-33E1	IV	exon 5	8647335	8647466	131	4	5.24	155.403	30.645	97.264	11.355	0.625882	0.0717146	1.82087e-07	no
	T15D6.12	T15D6.12	I	exon 8	12399310	12399412	102	3	4.08	169.278	21.865	106	14.716	0.626189	0.0685553	4.96116e-08	no
	C50B6.11	lgc-48	V	exon 2	13340617	13340740	123	4	4.92	219.306	38.352	137.333	18.548	0.626216	0.0691845	6.56417e-08	no
	F38E11.6b	F38E11.6	IV	exon 11	9464743	9464851	108	3	4.32	144.611	23.219	90.592	11.168	0.626453	0.0732151	3.36002e-07	yes
	F38E11.6a	F38E11.6	IV	exon 11	9464743	9464851	108	3	4.32	144.611	23.219	90.592	11.168	0.626453	0.0732151	3.36002e-07	yes
	F54D12.9	F54D12.9	II	exon 2	1381250	1381420	170	5	6.8	245.555	33.185	153.833	17.542	0.626471	0.0495404	4.70735e-14	no
	D1081.7a	D1081.7	I	exon 5	8488562	8488743	181	7	7.24	1406.9	184.327	882.039	107.992	0.626937	0.0424915	0	no
	T22D1.5	T22D1.5	IV	exon 5	6904674	6905173	499	18	19.96	1388.32	166.247	871.188	106.889	0.627511	0.0253575	0	no
	F54F7.6	F54F7.6	X	exon 3	11866320	11866477	157	5	6.28	1204.17	118.028	756.089	75.788	0.627893	0.0393671	0	no
	R10E11.7	srxa-10	III	exon 1	9796329	9796446	117	4	4.68	256.833	38.84	161.305	20.129	0.628054	0.0615698	1.53123e-09	no
	Y62F5A.9	Y62F5A.9	II	exon 1	11538534	11538723	189	7	7.56	255.778	35.35	160.849	19.17	0.628862	0.043377	0	no
	F35E12.7d	dct-17	V	exon 3	13730129	13730220	91	3	3.64	196.296	28.705	123.704	14.5	0.630191	0.0681885	5.8498e-08	yes
	F35E12.7c	dct-17	V	exon 3	13730129	13730220	91	3	3.64	196.296	28.705	123.704	14.5	0.630191	0.0681885	5.8498e-08	yes
	F35E12.7b	dct-17	V	exon 3	13730129	13730220	91	3	3.64	196.296	28.705	123.704	14.5	0.630191	0.0681885	5.8498e-08	yes
	F35E12.7a	dct-17	V	exon 3	13730129	13730220	91	3	3.64	196.296	28.705	123.704	14.5	0.630191	0.0681885	5.8498e-08	yes
	C10F3.1	cpg-4	V	exon 4	5997057	5997339	282	10	11.28	1097.52	140.19	691.734	74.781	0.630269	0.0333524	0	no
	F58G1.1	wago-4	II	exon 10	12922302	12922666	364	10	14.56	943.083	123.62	594.528	74.765	0.630409	0.0362123	0	no
	C07G2.1a	cpg-1	III	exon 2	4489632	4490377	745	28	29.8	5791.23	714.348	3651.68	396.663	0.630554	0.0195858	0	yes
	T28B8.2	ins-18	I	exon 1	8147420	8147576	156	5	6.24	379.666	80.29	239.556	33.745	0.630965	0.0716998	2.64763e-07	no
	C16C10.12	wht-3	III	exon 9	4147752	4147870	118	3	4.72	166.685	20.899	105.185	14.808	0.631041	0.0686833	7.79153e-08	no
	W03D8.11	W03D8.11	I	exon 2	2819485	2819696	211	6	8.44	280.704	53.047	177.241	21.793	0.631416	0.0581173	2.26696e-10	no
	F38A1.14	clec-169	IV	exon 1	1261326	1261542	216	7	8.64	284.603	68.851	179.714	21.709	0.631455	0.0645361	1.12527e-08	no
	D1081.7a	D1081.7	I	exon 4	8488289	8488492	203	7	8.12	1780.29	202.372	1124.6	114.986	0.631698	0.0365044	0	no
	D1081.7b	D1081.7	I	exon 4	8488289	8488492	203	7	8.12	1780.29	202.372	1124.6	114.986	0.631698	0.0365044	0	no
	H22K11.3	H22K11.3	X	exon 2	6783438	6783569	131	4	5.24	324.93	49.483	205.306	23.782	0.631847	0.0604479	1.12611e-09	no
	Y17G7B.13	Y17G7B.13	II	exon 7	12047116	12047250	134	5	5.36	743.212	77.917	469.633	46.169	0.631896	0.0406144	0	no
	M176.6b	kin-15	II	exon 1	9433453	9433622	169	6	6.76	140.361	21.053	88.704	10.814	0.63197	0.0498682	1.58318e-13	yes
	B0495.1	sre-1	II	exon 8	7711201	7711361	160	5	6.4	201.289	34.523	127.256	16.311	0.632205	0.0605363	1.23523e-09	no
	T28B8.5	del-4	I	exon 11	8139661	8139834	173	6	6.92	152.306	22.901	96.296	11.457	0.632253	0.0494912	1.08136e-13	no
	K01C8.3b	tdc-1	II	exon 2	8270703	8270831	128	4	5.12	969.319	126.163	613.014	63.573	0.632417	0.0526233	2.84528e-12	yes
	K01C8.3a	tdc-1	II	exon 2	8270703	8270831	128	4	5.12	969.319	126.163	613.014	63.573	0.632417	0.0526233	2.84528e-12	yes
	D2092.10	D2092.10	I	exon 1	6627823	6627915	92	3	3.68	142.593	16.748	90.222	11.177	0.632724	0.0623614	3.87412e-09	no
	F40H3.5	hst-3.1	II	exon 4	6167987	6168205	218	7	8.72	193.452	42.415	122.532	15.319	0.633397	0.0604233	1.30126e-09	no
	C14C11.2.2	C14C11.2	V	exon 6	5661859	5662169	310	4	12.4	751.737	107.531	476.25	61.587	0.633533	0.0610827	1.97893e-09	yes
	C14C11.2.1	C14C11.2	V	exon 5	5661859	5662169	310	4	12.4	751.737	107.531	476.25	61.587	0.633533	0.0610827	1.97893e-09	yes
	F27C1.11	F27C1.11	I	exon 17	5437750	5437919	169	6	6.76	195.639	45.621	123.991	14.17	0.633774	0.067191	5.02245e-08	no
	B0365.7	dhc-3	V	exon 18	13145382	13145487	105	3	4.2	144.63	16.185	91.667	12.398	0.633803	0.0642362	1.1926e-08	yes
	T26H10.1(a,b)	des-2	V	exon 6	11417478	11417631	153	5	6.12	179.633	24.711	113.911	15.016	0.634132	0.0540323	1.27638e-11	yes
	Y32G9A.6	nphp-2	V	exon 11	1905500	1905614	114	3	4.56	226.167	28.989	143.444	17.369	0.634239	0.0645665	1.47136e-08	no
	B0280.5	cpg-2	III	exon 4	7102411	7102686	275	9	11	552.234	59.477	350.426	41.936	0.634561	0.0340548	0	no
	T10B9.8	cyp-13A1	II	exon 3	9780893	9781131	238	8	9.52	213.931	35.125	136.063	17.813	0.636013	0.0472201	1.26565e-14	no
	F54F7.6	F54F7.6	X	exon 2	11865673	11866152	479	18	19.16	813.015	106.905	517.259	65.655	0.636223	0.0274065	0	no
	K01A11.4a	spe-41	III	exon 5	3442946	3443077	131	4	5.24	171.153	25.885	108.986	10.42	0.636775	0.0569676	1.81784e-10	yes
	C01B10.1	drh-2	IV	pseudogene	6616398	6616525	127	4	5.08	164.778	21.454	105.028	10.803	0.637391	0.0528801	7.02283e-12	no
	C41G6.2	srw-12	V	exon 3	15237139	15237319	180	6	7.2	248.62	61.625	158.5	17.48	0.637519	0.070609	2.84197e-07	no
	W08F4.3	W08F4.3	II	exon 2	580816	580937	121	4	4.84	2228.63	280.408	1421.44	150.278	0.637811	0.0524093	4.82014e-12	no
	T23B7.3a	T23B7.3	II	exon 1	4850200	4850319	119	3	4.76	248.129	35.127	158.371	21.066	0.638261	0.0715828	4.33925e-07	yes
	C14C6.3	C14C6.3	V	exon 10	545090	545188	98	3	3.92	177.944	21.746	113.593	11.111	0.638364	0.0576912	3.64589e-10	no
	F59E12.8	F59E12.8	II	exon 5	5635049	5635165	116	3	4.64	146.778	22.571	93.741	8.598	0.638658	0.0660221	4.42372e-08	no
	Y17G7B.13	Y17G7B.13	II	exon 6	12046783	12046935	152	5	6.08	745.256	85.643	476.378	48.427	0.639214	0.0438597	2.22045e-16	no
	R13D7.10	srt-6	V	exon 3	7407754	7407900	146	4	5.84	156.653	19.697	100.153	11.03	0.63933	0.0534315	1.47715e-11	no
	C56E10.4c	nhr-137	X	exon 7	6662339	6662460	121	3	4.84	201.037	26.889	128.556	15.316	0.639464	0.0661297	4.98215e-08	yes
	C56E10.4b	nhr-137	X	exon 10	6662339	6662460	121	3	4.84	201.037	26.889	128.556	15.316	0.639464	0.0661297	4.98215e-08	yes
	C56E10.4a	nhr-137	X	exon 7	6662339	6662460	121	3	4.84	201.037	26.889	128.556	15.316	0.639464	0.0661297	4.98215e-08	yes
	F35C11.4	F35C11.4	II	exon 4	8250523	8250676	153	5	6.12	184.133	27.909	117.911	15.718	0.640358	0.0578051	4.91995e-10	no
	D2030.8	D2030.8	I	exon 9	7594408	7594569	161	5	6.44	2801.53	380.038	1794.05	183.331	0.640383	0.048639	1.42997e-13	no
	F59F5.3	F59F5.3	X	exon 8	10539974	10540071	97	3	3.88	138.167	14.463	88.519	10.824	0.640667	0.059539	1.58705e-09	no
	K06B9.2	K06B9.2	IV	pseudogene	4188200	4188295	95	3	3.8	149.241	18.931	95.648	10.659	0.640896	0.0624771	9.0432e-09	no
	C31H5.5	C31H5.5	I	exon 2	9048739	9048866	127	4	5.08	237.069	35.584	151.944	20.756	0.640927	0.0650394	3.37361e-08	no
	F33D11.4	ceh-12	I	exon 1	5840292	5840493	201	6	8.04	204.324	26.193	131	17.315	0.641139	0.0481949	9.61453e-14	no
	T13A10.14	srv-28	IV	exon 3	6262032	6262141	109	3	4.36	160.833	17.582	103.13	12.04	0.641224	0.0592107	1.3671e-09	no
	D2062.9	sri-77	II	exon 3	2603791	2604009	218	4	8.72	173.68	20.967	111.444	14.213	0.641663	0.0563413	2.016e-10	no
	F55G11.9	abt-3	IV	pseudogene	12951106	12951212	106	4	4.24	210.208	37.754	134.917	16.823	0.641826	0.0701657	3.31351e-07	no
	C03C11.2	C03C11.2	I	exon 4	10017178	10017280	102	3	4.08	386.537	57.602	248.092	24.741	0.641832	0.0664457	7.03086e-08	no
	W03B1.1	W03B1.1	IV	pseudogene	4334693	4334793	100	3	4	187.185	20.056	120.222	13.271	0.642263	0.057044	3.58177e-10	no
	Y39B6A.40	Y39B6A.40	V	exon 2	18980765	18980863	98	3	3.92	293.87	37.126	188.778	15.977	0.642386	0.0563976	2.28371e-10	no
	K02B2.3	mcu-1	IV	exon 5	5938006	5938124	118	4	4.72	384.222	66.445	246.917	28.783	0.642641	0.0670126	9.6759e-08	no
	Y53G8AM.6	Y53G8AM.6	III	exon 1	3260750	3260871	121	3	4.84	541.704	88.708	348.389	34.827	0.643135	0.0712398	5.46154e-07	no
	T21B10.4	T21B10.4	II	exon 4	8941385	8941487	102	3	4.08	662.278	80.382	426.408	47.681	0.64385	0.0613461	6.41463e-09	no
	W04G5.10	W04G5.10	I	exon 4	11639554	11639725	171	5	6.84	147.333	21.182	94.867	12.138	0.643895	0.0554201	1.31388e-10	no
	Y73B3B.2	set-28	X	exon 2	214697	214861	164	3	6.56	342.611	49.287	220.648	22.271	0.644019	0.0653424	5.09589e-08	no
	D1081.7a	D1081.7	I	exon 7	8488909	8489156	247	8	9.88	1831.83	261.982	1180.23	139.56	0.644291	0.0422714	0	no
	D1081.7b	D1081.7	I	exon 7	8488909	8489156	247	8	9.88	1831.83	261.982	1180.23	139.56	0.644291	0.0422714	0	no
	Y66D12A.17	such-1	III	exon 8	11517064	11517183	119	4	4.76	522.097	78.127	336.403	45.805	0.64433	0.0651795	4.84881e-08	no
	Y92H12BR.4	Y92H12BR.4	I	pseudogene	1433016	1433153	137	5	5.48	177.155	22.577	114.222	16.273	0.644757	0.0551173	1.15437e-10	no
	Y62E10A.14	Y62E10A.14	IV	exon 3	13399528	13399719	191	3	7.64	768.555	106.989	495.759	51.743	0.645053	0.0647973	4.30657e-08	no
	B0205.2b	srz-85	I	exon 5	10724148	10724399	251	8	10.04	199.229	48.961	128.542	17.271	0.645197	0.0638904	2.80325e-08	yes
	B0205.2a	srz-85	I	exon 4	10724148	10724399	251	8	10.04	199.229	48.961	128.542	17.271	0.645197	0.0638904	2.80325e-08	yes
	D2096.4	sqv-1	IV	exon 3	8361609	8361764	155	5	6.2	1246.85	171.627	804.866	92.962	0.645522	0.0518732	8.28426e-12	no
	D2096.4	sqv-1	IV	exon 3	8361609	8361764	155	5	6.2	1246.85	171.627	804.866	92.962	0.645522	0.0518732	8.28426e-12	no
	ZK507.3	ZK507.3	III	exon 3	9101539	9101694	155	3	6.2	244.389	24.475	157.852	19.167	0.645905	0.0586948	1.61124e-09	no
	C49A1.6	clec-115	I	exon 6	14247146	14247298	152	5	6.08	202.189	29.765	130.622	16.342	0.646039	0.0558173	2.2766e-10	no
	Y50F7A.2	Y50F7A.2	II	exon 3	1184226	1184390	164	3	6.56	126.685	14.974	81.907	10.124	0.646541	0.0638394	3.08236e-08	no
	F55E10.6	F55E10.6	X	exon 6	8345100	8345257	157	5	6.28	292.311	61.711	189.133	20.778	0.647027	0.068864	2.96495e-07	no
	Y65B4BL.4	Y65B4BL.4	I	exon 4	505509	505608	99	3	3.96	253.741	36.464	164.407	20.186	0.647932	0.0707072	6.38364e-07	no
	H39E23.2	H39E23.2	V	exon 2	14110601	14110705	104	3	4.16	192.778	26.985	124.963	15.572	0.648222	0.0701386	5.29056e-07	no
	Y49E10.16a	Y49E10.16	III	exon 3	12430915	12431036	121	4	4.84	223.028	36.987	144.597	20.885	0.648336	0.0712909	8.10557e-07	yes
	T16H12.6	kel-10	III	exon 7	10099977	10100075	98	3	3.92	156.518	21.513	101.481	12.419	0.648366	0.0688898	3.32038e-07	no
	W06D4.6	rad-54	I	exon 10	9067326	9067433	107	3	4.28	456.852	46.861	296.315	31.784	0.648602	0.055577	2.56981e-10	no
	F56D5.10	srxa-2	IV	exon 1	9423372	9423507	135	4	5.4	177.472	27.189	115.125	12.207	0.648694	0.060431	6.12382e-09	no
	K01D12.4a	twk-14	V	exon 5	12387756	12387914	158	5	6.32	256.633	52.377	166.533	20.524	0.648915	0.0691895	3.89025e-07	yes
	K01D12.4(b,c)	twk-14	V	exon 6	12387756	12387914	158	5	6.32	256.633	52.377	166.533	20.524	0.648915	0.0691895	3.89025e-07	yes
	E02C12.5	gpa-3	V	exon 3	9358154	9358282	128	4	5.12	140.07	18.71	90.93	10.084	0.649175	0.0563522	4.79821e-10	no
	C55B7.1	glh-2	I	exon 7	6516723	6516826	103	3	4.12	865.241	96.593	561.778	57.201	0.649273	0.0566401	5.93323e-10	no
	T15B7.12	dmsr-13	V	exon 2	6818920	6819120	200	4	8	160.347	17.275	104.333	11.915	0.65067	0.0510775	7.96274e-12	no
	F14D2.7	F14D2.7	II	exon 2	3338101	3338255	154	4	6.16	229.139	27.645	149.208	24.347	0.651168	0.0660718	1.29472e-07	no
	T01A4.1d	gcy-28	I	exon 3	4482155	4482422	267	9	10.68	488.16	58.849	317.95	37.104	0.651323	0.0364271	0	yes
	F42C5.3a	F42C5.3	IV	exon 4	7286569	7286688	119	3	4.76	138.537	19.462	90.259	11.463	0.651515	0.0712356	9.98163e-07	yes
	F42C5.3b	F42C5.3	IV	exon 3	7286569	7286688	119	3	4.76	138.537	19.462	90.259	11.463	0.651515	0.0712356	9.98163e-07	yes
	F58A3.2d	egl-15	X	exon 23	11023030	11023312	282	10	11.28	199.472	43.164	130	17.933	0.651721	0.0528876	4.54026e-11	yes
	F58A3.2b.1	egl-15	X	exon 21	11023030	11023312	282	10	11.28	199.472	43.164	130	17.933	0.651721	0.0528876	4.54026e-11	yes
	C04B4.2	C04B4.2	X	exon 2	12283492	12283772	280	10	11.2	1487.04	173.647	969.25	96.047	0.651799	0.0315673	0	no
	F36D1.9	F36D1.9	I	exon 3	11275547	11275635	88	3	3.52	405.556	47.623	264.407	32.061	0.651962	0.0635365	4.30724e-08	no
	F57B7.1b	dmsr-1	V	exon 5	11440746	11440915	169	5	6.76	279.989	34.683	182.633	19.422	0.652286	0.0476246	2.85327e-13	yes
	F57B7.1a	dmsr-1	V	exon 5	11440746	11440931	185	5	7.4	279.989	34.683	182.633	19.422	0.652286	0.0476246	2.85327e-13	yes
	F42G9.7	snt-2	III	exon 6	787462	787595	133	3	5.32	208.222	27.034	135.889	16.019	0.652616	0.0660754	1.46118e-07	no
	Y73F8A.34a.2	tag-349	IV	exon 5	15524678	15524798	120	3	4.8	277.445	33.095	181.093	18.217	0.652717	0.0588027	3.50718e-09	yes
	Y73F8A.34a.1	tag-349	IV	exon 5	15524678	15524798	120	3	4.8	277.445	33.095	181.093	18.217	0.652717	0.0588027	3.50718e-09	yes
	F41E7.6	F41E7.6	X	exon 10	10308223	10308353	130	4	5.2	145.5	23.099	95.014	12.45	0.653017	0.067211	2.43555e-07	no
	F32G8.2	F32G8.2	V	exon 3	10551316	10551429	113	3	4.52	136.963	16.084	89.445	11.135	0.65306	0.0645267	7.58639e-08	no
	T05B4.6	srw-133	V	exon 4	4113257	4113398	141	5	5.64	162.767	23.164	106.322	12.392	0.653216	0.0537367	1.09373e-10	no
	F59A3.2	F59A3.2	I	exon 4	5513292	5513530	238	8	9.52	496.611	54.373	324.68	37.225	0.653791	0.0366448	0	no
	F28B1.8	srh-255	V	exon 2	17065397	17065581	184	6	7.36	203.528	28.626	133.083	14.561	0.653881	0.0475683	3.43281e-13	no
	C35C5.2	gcp-2.2	X	exon 9	11539931	11540075	144	5	5.76	290.767	49.278	190.233	19.497	0.654245	0.0579488	2.4232e-09	no
	F15A8.4	F15A8.4	X	exon 3	4408757	4408875	118	4	4.72	141.666	18.476	92.708	10.624	0.654412	0.0568073	1.17586e-09	no
	C48C5.1	nmur-1	X	exon 2	8981477	8981577	100	3	4	151	16.998	98.907	10.851	0.655013	0.059444	6.49227e-09	no
	F26B1.3	ima-2	I	exon 1	6315235	6315344	109	3	4.36	2584.19	265.669	1693.37	170.803	0.655282	0.0544881	2.50806e-10	no
	Y97E10B.7a	ncx-10	V	exon 9	7930283	7930401	118	3	4.72	158.13	18.468	103.667	12.365	0.655581	0.0631842	5.00778e-08	yes
	Y97E10B.7b	ncx-10	V	exon 10	7930283	7930401	118	3	4.72	158.13	18.468	103.667	12.365	0.655581	0.0631842	5.00778e-08	yes
	C52E12.4	lst-6	II	exon 9	7017538	7017695	157	5	6.28	375.778	73.245	246.367	29.04	0.655618	0.066787	2.5172e-07	no
	Y46G5A.28	Y46G5A.28	II	exon 4	12851553	12851802	249	7	9.96	372.698	47.399	244.46	27.212	0.65592	0.0419006	2.22045e-16	no
	T05A7.10	fut-5	II	exon 2	4667291	4667400	109	3	4.36	143.093	18.539	93.907	12.349	0.656266	0.0699454	8.9087e-07	no
	C52B11.5	C52B11.5	X	exon 2	1273669	1273846	177	5	7.08	223.4	34.699	146.644	17.518	0.656419	0.0575223	2.32929e-09	no
	C14B1.2	C14B1.2	III	exon 2	3702448	3702564	116	3	4.64	1087.72	130.144	714.055	84.785	0.656468	0.0638883	7.57084e-08	no
	T20D4.3	T20D4.3	V	exon 17	3422288	3422393	105	3	4.2	164.555	22.622	108.074	12.216	0.656765	0.0674858	3.65635e-07	no
	H31G24.1	H31G24.1	I	exon 1	4123482	4123618	136	4	5.44	353.652	49.635	232.278	26.513	0.656798	0.0594092	7.60834e-09	no
	Y45F10B.14	srd-10	IV	exon 2	13575378	13575531	153	4	6.12	130.306	19.889	85.625	10.078	0.657107	0.0633265	6.1397e-08	no
	F42A10.8	F42A10.8	III	exon 1	6182965	6183162	197	6	7.88	267.445	50.304	175.741	19.649	0.657111	0.0586996	5.17572e-09	no
	F57C2.6 (a,b)	spat-1	II	exon 4	14529075	14529204	129	4	5.16	1124.78	127.781	739.71	80.523	0.65765	0.0517376	3.66447e-11	yes
	F30B5.4	F30B5.4	IV	exon 1	4214854	4214990	136	4	5.44	930.971	122.969	612.443	67.753	0.657854	0.0566723	1.56741e-09	no
	T22D1.5	T22D1.5	IV	exon 3	6904256	6904460	204	7	8.16	1817.97	188.386	1196.33	128.392	0.658055	0.0371053	0	no
	Y57G11A.5	Y57G11A.5	IV	exon 3	14511851	14511956	105	3	4.2	181.111	19.844	119.204	15.015	0.658182	0.0634401	7.12273e-08	no
	F52F12.4	lsl-1	I	exon 5	9902419	9902527	108	4	4.32	1296.2	154.905	853.236	111.278	0.658262	0.0582209	4.36613e-09	no
	Y39E4B.5	Y39E4B.5	III	exon 3	13170710	13171161	451	16	18.04	1118.07	124.772	736.032	76.711	0.658306	0.0251301	0	no
	AH6.4	sra-1	II	exon 2	9520981	9521126	145	4	5.8	171.042	21.766	112.611	13.727	0.658382	0.0580095	3.88546e-09	no
	F31C3.1	cyn-5	I	exon 1	15041050	15041258	208	7	8.32	1763.8	248.104	1161.33	134.931	0.658429	0.0454035	5.35127e-14	no
	C45B2.4a	ggr-2	X	exon 14	6081126	6081228	102	3	4.08	218.167	27.66	143.796	17.013	0.65911	0.0659902	2.3945e-07	yes
	C45B2.4b	ggr-2	X	exon 7	6081126	6081228	102	3	4.08	218.167	27.66	143.796	17.013	0.65911	0.0659902	2.3945e-07	yes
	T19H12.4	srd-33	V	exon 3	4872829	4872923	94	3	3.76	193.778	23.164	127.722	14.159	0.659115	0.0620398	3.91552e-08	no
	T22B3.1	dpy-20	IV	exon 2	11698739	11698876	137	4	5.48	188.514	24.235	124.292	14.218	0.659325	0.0567294	1.91028e-09	no
	F49E10.1	tbc-16	X	exon 11	5899216	5899383	167	5	6.68	169.833	23.217	112.022	15.115	0.659601	0.0566597	1.88078e-09	no
	C07G2.1b	cpg-1	III	exon 2	4489632	4489756	124	4	4.96	3656.48	403.441	2412.5	301.744	0.659788	0.0550219	6.28087e-10	yes
	T25G3.2.1	chs-1	I	exon 1	7554886	7555102	216	7	8.64	373.667	41.158	246.571	26.57	0.659868	0.0384313	0	yes
	T01A4.1c	gcy-28	I	exon 8	4502571	4502900	329	12	13.16	834.25	88.186	550.833	62.51	0.660273	0.0295605	0	yes
	T01A4.1a	gcy-28	I	exon 7	4502571	4502900	329	12	13.16	834.25	88.186	550.833	62.51	0.660273	0.0295605	0	yes
	T15D6.6	nhr-77	I	exon 4	12384803	12385029	226	7	9.04	180.96	41.788	119.484	15.807	0.660279	0.066417	3.13777e-07	no
	F32B6.2	mccc-1	IV	exon 8	9886602	9886745	143	4	5.72	691.333	76.561	456.486	48.016	0.660298	0.0504257	1.62055e-11	no
	C09G1.5.2	C09G1.5	X	exon 5	15962015	15962237	222	6	8.88	307.37	36.583	203.167	26.055	0.660985	0.0472132	6.94556e-13	yes
	F23B2.4	daf-10	IV	exon 3	9143928	9144048	120	4	4.8	254.069	39.957	167.987	19.116	0.661187	0.0641747	1.29503e-07	no
	F14B8.6	F14B8.6	X	exon 7	6930323	6930432	109	3	4.36	355.204	46.769	234.889	29.126	0.661279	0.0690525	9.32997e-07	no
	K04E7.3	nas-33	X	exon 8	6453833	6453947	114	4	4.56	152.514	22.507	100.861	12.489	0.661323	0.0636987	1.05572e-07	no
	ZC477.2	ZC477.2	IV	exon 8	7109442	7109556	114	3	4.56	190.815	22.202	126.222	13.442	0.661489	0.0602395	1.91594e-08	no
	C31H2.4	C31H2.4	X	exon 7	5156410	5156506	96	3	3.84	243.148	30.898	160.907	19.468	0.661766	0.0670383	4.526e-07	no
	ZC449.1	ZC449.1	X	exon 12	5028004	5028105	101	3	4.04	139.482	16.744	92.333	11.193	0.661971	0.0652032	2.16892e-07	no
	C27D9.1	C27D9.1	II	exon 3	4753737	4753939	202	7	8.08	732.333	110.952	485.333	49.394	0.662722	0.0457172	1.61204e-13	no
	C31B8.9	C31B8.9	V	exon 1	2912675	2912828	153	5	6.12	167.222	27.025	110.822	15.948	0.662724	0.0641353	1.44982e-07	no
	Y64G10A.6	Y64G10A.6	IV	exon 7	14280283	14280458	175	6	7	267.519	35.245	177.417	24.093	0.663194	0.051227	4.87264e-11	no
	Y40C7B.1	Y40C7B.1	X	exon 1	17259801	17261571	1770	15	70.8	141.626	39.327	93.989	11.083	0.663642	0.0516937	7.67975e-11	no
	B0218.6	clec-51	IV	exon 6	8162558	8162677	119	4	4.76	164.917	20.796	109.458	14.031	0.663716	0.0596725	1.7455e-08	no
	H24G06.1a	H24G06.1	V	exon 18	9456882	9457118	236	8	9.44	348.07	52.378	231.021	25.761	0.66372	0.0439504	1.9984e-14	yes
	F45D3.1	F45D3.1	V	exon 2	12527015	12527191	176	5	7.04	704.899	80.303	468.033	63.655	0.663972	0.0526806	1.78724e-10	no
	T01H3.4	perm-1	II	exon 1	7880736	7880862	126	4	5.04	393.042	60.06	261.014	33.816	0.664087	0.0665208	4.4239e-07	no
	T07F8.2	npr-31	II	exon 6	7144552	7144658	106	3	4.24	231.037	26.297	153.463	18.691	0.664236	0.0639294	1.50364e-07	no
	T23G11.3.1	gld-1	I	exon 1	7695675	7695878	203	7	8.12	4035.94	457.208	2681.92	271.284	0.66451	0.0381444	0	yes
	T23G11.3.3	gld-1	I	exon 1	7695675	7695878	203	7	8.12	4035.94	457.208	2681.92	271.284	0.66451	0.0381444	0	yes
	C04B4.2	C04B4.2	X	exon 3	12283827	12283965	138	5	5.52	1851.32	231.575	1230.89	117.738	0.66487	0.0468212	8.20677e-13	no
	F15E11.3	irld-29	V	exon 2	2338119	2338247	128	3	5.12	171.426	19.232	113.981	12.914	0.664899	0.0612081	4.38051e-08	no
	F58G1.1	wago-4	II	exon 3	12919921	12920089	168	5	6.72	670.512	81.36	445.989	51.804	0.665147	0.0499662	2.06162e-11	no
	T09A5.3	acr-7	II	exon 1	7849541	7849720	179	5	7.16	119.578	16.64	79.578	9.921	0.66549	0.0556049	1.78969e-09	no
	H12C20.5	srx-90	V	exon 5	11581819	11581946	127	3	5.08	179.537	23.345	119.518	12.544	0.665701	0.0642244	1.93822e-07	no
	D2096.4	sqv-1	IV	exon 2	8361297	8361414	117	4	4.68	939.75	115.443	625.764	73.102	0.665883	0.056441	3.22432e-09	no
	K02E11.1	ent-3	V	exon 4	14234991	14235113	122	4	4.88	211.875	30.155	141.111	19.225	0.666011	0.0656094	3.56981e-07	no
	W03F8.2	W03F8.2	IV	pseudogene	5190392	5190501	109	3	4.36	119	14.893	79.259	9.21	0.666042	0.0656714	3.6707e-07	no
	F26A3.8a	rrf-1	I	exon 4	7648832	7648954	122	4	4.88	211.5	32.355	140.944	14.034	0.666402	0.060819	4.13233e-08	yes
	F26A3.8b	rrf-1	I	exon 3	7648832	7648954	122	4	4.88	211.5	32.355	140.944	14.034	0.666402	0.060819	4.13233e-08	yes
	F39C12.2e	add-1	X	exon 6	4858175	4858342	167	5	6.68	542.065	94.821	361.288	50.27	0.666503	0.0666231	5.56521e-07	yes
	F39C12.2d	add-1	X	exon 6	4858175	4858342	167	5	6.68	542.065	94.821	361.288	50.27	0.666503	0.0666231	5.56521e-07	yes
	F39C12.2c	add-1	X	exon 6	4858175	4858342	167	5	6.68	542.065	94.821	361.288	50.27	0.666503	0.0666231	5.56521e-07	yes
	F39C12.2b	add-1	X	exon 6	4858175	4858342	167	5	6.68	542.065	94.821	361.288	50.27	0.666503	0.0666231	5.56521e-07	yes
	F39C12.2a	add-1	X	exon 6	4858175	4858342	167	5	6.68	542.065	94.821	361.288	50.27	0.666503	0.0666231	5.56521e-07	yes
	F48E8.4	F48E8.4	III	exon 4	5454941	5455343	402	15	16.08	671.626	84.006	447.648	56.85	0.666514	0.0306755	0	no
	Exons upregulated in mec-8
	Y46H3A.2	hsp-16.41	V	exon 1	1805061	1805236	175	5	7	802.432	99.704	4051.57	688.22	5.04911	0.475222	0	no
	Y46H3A.2	hsp-16.41	V	exon 2	1805295	1805703	408	13	16.32	433.919	50.275	2111.8	433.29	4.8668	0.318055	0	no
	F36A2.13	F36A2.13	I	exon 9	8836547	8836775	228	7	9.12	163.873	22.067	637.357	65.876	3.88934	0.249542	0	no
	T15D6.8	T15D6.8	I	exon 1	12389747	12389908	161	5	6.44	147.422	17.743	521.211	66.574	3.5355	0.277487	0	no
	F36A2.13	F36A2.13	I	exon 4	8837733	8837841	108	3	4.32	120.222	15.609	336.019	41.691	2.79499	0.289796	5.86691e-10	no
	F36A2.13	F36A2.13	I	exon 17	8833728	8833875	147	5	5.88	285.289	36.676	768.355	83.542	2.69325	0.202796	0	no
	F36A2.13	F36A2.13	I	exon 14	8834648	8835211	563	21	22.52	295.593	42.059	780.064	85.545	2.63898	0.103452	0	no
	K12G11.3	sodh-1	V	exon 1	11888054	11888383	329	12	13.16	263.834	31.304	689.458	72.189	2.61323	0.119374	0	no
	F36A2.13	F36A2.13	I	exon 26	8829130	8829694	564	21	22.56	180.458	22.548	464.074	53.667	2.57165	0.0955415	0	no
	T15D6.8	T15D6.8	I	exon 4	12390350	12390643	293	8	11.72	257.451	30.276	657.577	82.397	2.55418	0.155183	0	no
	F36A2.13	F36A2.13	I	exon 8	8836835	8837257	422	15	16.88	299.178	36.49	763.815	85.362	2.55305	0.109048	0	no
	F13G11.1b.2	dmd-6	IV	exon 2	14619694	14619823	129	4	5.16	484.722	60.603	1234	137.646	2.54579	0.213276	4.23439e-13	yes
	F13G11.1b.1	dmd-6	IV	exon 3	14619694	14619823	129	4	5.16	484.722	60.603	1234	137.646	2.54579	0.213276	4.23439e-13	yes
	F46G11.3	tag-257	X	exon 8	5785712	5785816	104	3	4.16	351.5	37.512	857.13	78.642	2.43849	0.19814	3.87246e-13	no
	C23F12.1	C23F12.1	X	exon 17	9406419	9406526	107	3	4.28	670.132	83.705	1629.92	171.998	2.43224	0.229619	4.44671e-10	no
	T15D6.8	T15D6.8	I	exon 3	12390182	12390301	119	3	4.76	138.093	16.355	333.093	40.831	2.41209	0.237371	2.7e-09	no
	F21C10.7	F21C10.7	V	exon 17	9116975	9117067	92	3	3.68	385.63	46.726	917.797	91.596	2.37999	0.2157	1.57691e-10	no
	M05D6.4	lact-4	II	exon 4	8478178	8478414	236	8	9.44	221	28.084	518.028	86.35	2.34402	0.173707	1.02141e-14	no
	F35C11.2	F35C11.2	II	exon 4	8244369	8244610	241	4	9.64	374.5	48.584	871.681	163.972	2.32759	0.265935	5.97103e-07	no
	F36A2.13	F36A2.13	I	exon 23	8830877	8831191	314	10	12.56	229.656	26.767	531.1	59.783	2.31259	0.118497	0	no
	C23F12.1	C23F12.1	X	exon 18	9407091	9407232	141	5	5.64	323.956	43.903	742.634	80.18	2.29239	0.177636	3.45057e-13	no
	R01E6.3b	cah-4	X	exon 3	13543309	13543408	99	3	3.96	321.852	41.987	736.055	76.681	2.28694	0.220431	5.27479e-09	yes
	R01E6.3b	cah-4	X	exon 5	13543309	13543408	99	3	3.96	321.852	41.987	736.055	76.681	2.28694	0.220431	5.27479e-09	yes
	R01E6.3a	cah-4	X	exon 3	13543309	13543408	99	3	3.96	321.852	41.987	736.055	76.681	2.28694	0.220431	5.27479e-09	yes
	F36A2.13	F36A2.13	I	exon 21	8831600	8832028	428	15	17.12	218.455	27.33	493.863	53.961	2.26071	0.0969558	0	no
	C23F12.1	C23F12.1	X	exon 15	9405854	9405986	132	4	5.28	281.986	39.457	633.971	71.164	2.24824	0.201651	6.01379e-10	no
	M02D8.4b.3	asns-2	X	exon 1	8750719	8750880	161	5	6.44	330.633	43.095	743	81.681	2.2472	0.171361	3.38174e-13	yes
	M02D8.4b.2	asns-2	X	exon 1	8750719	8750880	161	5	6.44	330.633	43.095	743	81.681	2.2472	0.171361	3.38174e-13	yes
	T15D6.8	T15D6.8	I	exon 2	12389956	12390129	173	5	6.92	155.655	22.526	345.356	42.175	2.21873	0.18789	8.79139e-11	no
	M02D8.4b.1	asns-2	X	exon 2	8750719	8750908	189	6	7.56	293.75	39.861	638.213	74.71	2.17264	0.158957	1.61871e-13	yes
	R01E6.3b	cah-4	X	exon 4	13543460	13543674	214	7	8.56	306.738	38.929	665.874	65.257	2.17082	0.131564	0	yes
	R01E6.3a	cah-4	X	exon 4	13543460	13543674	214	7	8.56	306.738	38.929	665.874	65.257	2.17082	0.131564	0	yes
	K06A4.3	gsnl-1	V	exon 3	9497427	9497528	101	3	4.04	242.889	32.489	523.777	58.02	2.15645	0.216228	8.87935e-08	no
	W01F3.3 (a-e)	mlt-11	V	exon 5	20663389	20663926	537	20	21.48	933.9	129.349	2006.94	208.358	2.14899	0.0831768	0	yes
	T04D1.4	chd-7	I	exon 2	4697503	4697868	365	11	14.6	662.591	73.514	1410.37	137.814	2.12856	0.0948845	0	no
	F36A2.13	F36A2.13	I	exon 25	8829748	8829991	243	9	9.72	242.957	27.937	515.753	51.138	2.12282	0.107438	0	no
	F26H11.2f	nurf-1	II	exon 1	14405225	14405783	558	20	22.32	2436.27	309.697	5168.22	718.735	2.12137	0.0893739	0	yes
	C08B6.4b	C08B6.4	V	exon 3	10115494	10115780	286	8	11.44	667.854	122.186	1412.97	183.367	2.11569	0.167783	2.93894e-11	yes
	C08B6.4a	C08B6.4	V	exon 3	10115494	10115780	286	8	11.44	667.854	122.186	1412.97	183.367	2.11569	0.167783	2.93894e-11	yes
	F14E5.5	lips-10	II	exon 2	8440460	8440640	180	5	7.2	533.399	66.834	1121.37	143.682	2.1023	0.168492	6.06364e-11	no
	F36A2.13	F36A2.13	I	exon 13	8835259	8835418	159	5	6.36	263.833	35.749	554.378	60.223	2.10125	0.163197	1.49951e-11	no
	F07C3.7	aat-2	V	exon 3	9245245	9245341	96	3	3.84	104.963	13.283	219.481	20.429	2.09103	0.189652	8.77782e-09	no
	F36A2.13	F36A2.13	I	exon 15	8834140	8834603	463	17	18.52	202.111	24.999	421.922	46.727	2.08758	0.0840602	0	no
	C23F12.1	C23F12.1	X	exon 19	9407283	9407429	146	4	5.84	465.069	62.597	967.737	93.786	2.08085	0.172561	3.7631e-10	no
	F26H11.2f	nurf-1	II	exon 3	14406414	14406835	421	15	16.84	2433.59	283.359	5011.22	658.525	2.05919	0.0933489	0	yes
	F26H11.2e	nurf-1	II	exon 3	14406414	14406835	421	15	16.84	2433.59	283.359	5011.22	658.525	2.05919	0.0933489	0	yes
	F26H11.2d	nurf-1	II	exon 9	14406414	14406835	421	15	16.84	2433.59	283.359	5011.22	658.525	2.05919	0.0933489	0	yes
	F26H11.2c	nurf-1	II	exon 22	14406414	14406835	421	15	16.84	2433.59	283.359	5011.22	658.525	2.05919	0.0933489	0	yes
	F26H11.2g	nurf-1	II	exon 2	14406550	14406835	285	10	11.4	2590.72	313.495	5312.49	718.726	2.05058	0.117701	0	yes
	C23F12.1a	fln-2	X	exon 39	9421124	9421234	110	3	4.4	752.925	98.545	1541.15	192.705	2.04688	0.213914	9.88438e-07	yes
	F26H11.2g	nurf-1	II	exon 4	14407114	14407244	130	4	5.2	2813.56	317.298	5730.65	726.544	2.0368	0.172804	1.97478e-09	yes
	F26H11.2f	nurf-1	II	exon 5	14407114	14407244	130	4	5.2	2813.56	317.298	5730.65	726.544	2.0368	0.172804	1.97478e-09	yes
	F26H11.2e	nurf-1	II	exon 5	14407114	14407244	130	4	5.2	2813.56	317.298	5730.65	726.544	2.0368	0.172804	1.97478e-09	yes
	F26H11.2d	nurf-1	II	exon 11	14407114	14407244	130	4	5.2	2813.56	317.298	5730.65	726.544	2.0368	0.172804	1.97478e-09	yes
	F26H11.2c	nurf-1	II	exon 24	14407114	14407244	130	4	5.2	2813.56	317.298	5730.65	726.544	2.0368	0.172804	1.97478e-09	yes
	H01A20.1	nhr-3	X	exon 5	14559473	14559660	187	6	7.48	614.472	82.615	1241.23	143.537	2.02	0.146245	3.06777e-12	no
	ZK180.5a	ZK180.5	IV	exon 3	4515540	4516851	1311	46	52.44	499.384	74.106	1006.44	136.406	2.01537	0.0597191	0	yes
	K12G11.3	sodh-1	V	exon 3	11889025	11889430	405	14	16.2	161.163	19.895	323.175	38.224	2.00527	0.0916243	0	no
	F25E5.8a.1	F25E5.8	V	exon 1	7435737	7436239	502	18	20.08	275.127	32.755	551.463	77.21	2.00439	0.0868269	0	yes
	C23F12.1	C23F12.1	X	exon 4	9399508	9399661	153	5	6.12	222.767	27.665	444.611	50.972	1.99586	0.150858	4.07616e-11	no
	F26H11.2g	nurf-1	II	exon 3	14406886	14407065	179	6	7.16	2388.65	265.662	4752.09	731.738	1.98945	0.154273	1.42132e-10	yes
	F26H11.2f	nurf-1	II	exon 4	14406886	14407065	179	6	7.16	2388.65	265.662	4752.09	731.738	1.98945	0.154273	1.42132e-10	yes
	F26H11.2e	nurf-1	II	exon 4	14406886	14407065	179	6	7.16	2388.65	265.662	4752.09	731.738	1.98945	0.154273	1.42132e-10	yes
	F26H11.2d	nurf-1	II	exon 10	14406886	14407065	179	6	7.16	2388.65	265.662	4752.09	731.738	1.98945	0.154273	1.42132e-10	yes
	F26H11.2c	nurf-1	II	exon 23	14406886	14407065	179	6	7.16	2388.65	265.662	4752.09	731.738	1.98945	0.154273	1.42132e-10	yes
	C23F12.1a	fln-2	X	exon 50	9425303	9425959	656	24	26.24	754.866	103.451	1489.52	164.367	1.97323	0.0708696	0	yes
	K12G11.3	sodh-1	V	exon 2	11888427	11888975	548	20	21.92	283.722	35.156	559.189	60.803	1.9709	0.0726524	0	no
	F36A2.13	F36A2.13	I	exon 21	8836068	8836496	428	16	17.12	227.427	30.926	445.729	50.537	1.95988	0.0867485	0	no
	F36A2.13	F36A2.13	I	exon 22	8831244	8831552	308	11	12.32	161.136	20.294	312.424	34.603	1.93888	0.0980461	0	no
	Y65B4BL.1a	Y65B4BL.1	I	exon 1	530974	531094	120	4	4.8	1578.74	192.179	3059.96	341.563	1.93823	0.160059	4.57932e-09	yes
	C05E4.9b	icl-1	V	exon 3	725982	726809	827	32	33.08	614.097	88.093	1189.42	144.515	1.93686	0.0643666	0	yes
	C05E4.9a	icl-1	V	exon 3	725982	726809	827	32	33.08	614.097	88.093	1189.42	144.515	1.93686	0.0643666	0	yes
	F21C10.7	F21C10.7	V	exon 15	9116119	9116309	190	6	7.6	636.231	97.916	1231.49	139.152	1.93561	0.150872	5.59888e-10	no
	C23F12.1a	fln-2	X	exon 48	9424868	9424985	117	4	4.68	743.959	97.755	1438.94	180.511	1.93417	0.175686	1.05341e-07	yes
	C23F12.1a	fln-2	X	exon 37	9420641	9420862	221	8	8.84	1112.26	129.732	2149.35	226.314	1.93242	0.107357	0	yes
	F36A2.13	F36A2.13	I	exon 19	8832265	8832937	672	19	26.88	245.553	35.189	473.082	58.232	1.9266	0.0834975	0	no
	F36A2.13	F36A2.13	I	exon 2	8838454	8838592	138	5	5.52	265.645	30.648	511.21	59.904	1.92441	0.141525	6.49871e-11	no
	T04D1.4	chd-7	I	exon 3	4696678	4697190	512	19	20.48	670.573	78.644	1288.64	149.281	1.9217	0.0726753	0	no
	F36A2.13	F36A2.13	I	exon 27	8828857	8829078	221	8	8.84	130.035	18.477	249.104	28.407	1.91567	0.123398	1.16795e-13	no
	F26H11.2c	nurf-1	II	exon 25	14407293	14407798	505	18	20.2	1790.95	289.382	3428.22	579.277	1.9142	0.105484	0	yes
	T04D1.4	chd-7	I	exon 4	4695387	4696052	665	19	26.6	547.76	74.341	1047.07	125.77	1.91154	0.07948	0	no
	C23F12.1a	fln-2	X	exon 35	9419309	9419511	202	6	8.08	1027.27	124.523	1959.99	211.149	1.90796	0.126318	6.5814e-13	yes
	F55A12.9d.1	pqn-44	I	exon 1	5376159	5376344	185	6	7.4	344.472	39.36	656.648	99.064	1.90624	0.147278	7.58929e-10	yes
	F55A12.9c	pqn-44	I	exon 2	5376159	5376344	185	6	7.4	344.472	39.36	656.648	99.064	1.90624	0.147278	7.58929e-10	yes
	F55A12.9b	pqn-44	I	exon 2	5376159	5376344	185	6	7.4	344.472	39.36	656.648	99.064	1.90624	0.147278	7.58929e-10	yes
	F55A12.9a	pqn-44	I	exon 2	5376159	5376344	185	6	7.4	344.472	39.36	656.648	99.064	1.90624	0.147278	7.58929e-10	yes
	M02D8.4b.2	asns-2	X	exon 6	8748709	8749407	698	25	27.92	259.551	36.234	492.989	57.638	1.89939	0.0691734	0	yes
	M02D8.4b.1	asns-2	X	exon 6	8748709	8749407	698	25	27.92	259.551	36.234	492.989	57.638	1.89939	0.0691734	0	yes
	H19M22.2c	let-805	III	exon 7	2680404	2680505	101	3	4.04	1234.02	162.094	2338.54	228.19	1.89506	0.179033	5.74965e-07	yes
	H19M22.2b	let-805	III	exon 26	2680404	2680505	101	3	4.04	1234.02	162.094	2338.54	228.19	1.89506	0.179033	5.74965e-07	yes
	H19M22.2a	let-805	III	exon 24	2680404	2680505	101	3	4.04	1234.02	162.094	2338.54	228.19	1.89506	0.179033	5.74965e-07	yes
	F13G11.1c.1	dmd-6	IV	exon 1	14619417	14619639	222	8	8.88	785.945	90.225	1488.36	154.4	1.89372	0.103594	0	yes
	ZK180.5b	ZK180.5	IV	exon 3	4515675	4516851	1176	41	47.04	466.559	64.176	883.507	116.114	1.89367	0.0562629	0	yes
	C24A8.3	pqn-15	X	exon 17	4305195	4305395	200	7	8	583.326	67.141	1104.26	122.53	1.89304	0.114392	5.77316e-15	no
	C05E4.9b	icl-1	V	exon 2	727215	727688	473	18	18.92	500.148	69.74	942.824	103.199	1.88509	0.0787639	0	yes
	C05E4.9a	icl-1	V	exon 2	727215	727688	473	18	18.92	500.148	69.74	942.824	103.199	1.88509	0.0787639	0	yes
	F55A12.9d.2	pqn-44	I	exon 3	5376159	5376342	183	5	7.32	359.967	40.88	677.478	103.291	1.88206	0.160013	3.54005e-08	yes
	C23F12.1a	fln-2	X	exon 47	9424404	9424817	413	15	16.52	694.212	97.627	1303.56	143.665	1.87775	0.0866253	0	yes
	H11E01.3	H11E01.3	X	exon 15	1613529	1613643	114	3	4.56	199.741	24.572	374.722	37.363	1.87604	0.171517	3.26272e-07	no
	Y37E11C.1a	unc-33	IV	exon 8	3522964	3523859	895	33	35.8	744.843	89.562	1392.21	164.436	1.86913	0.0548414	0	yes
	Y37E11C.1b	unc-33	IV	exon 4	3522964	3523859	895	33	35.8	744.843	89.562	1392.21	164.436	1.86913	0.0548414	0	yes
	M02D8.4b.3	asns-2	X	exon 5	8748705	8749407	702	26	28.08	277.673	38.781	518.985	63.091	1.86905	0.0678708	0	yes
	M02D8.4a	asns-2	X	exon 5	8748709	8749411	702	26	28.08	258.677	35.973	483.169	56.845	1.86785	0.0667264	0	yes
	F55A12.9d (1,2)	pqn-44	I	exon 6	5374362	5374711	349	12	13.96	227.338	30.703	424.514	87.7	1.86733	0.133047	7.08056e-11	yes
	F55A12.9c	pqn-44	I	exon 5	5374362	5374711	349	12	13.96	227.338	30.703	424.514	87.7	1.86733	0.133047	7.08056e-11	yes
	F55A12.9b	pqn-44	I	exon 5	5374362	5374711	349	12	13.96	227.338	30.703	424.514	87.7	1.86733	0.133047	7.08056e-11	yes
	F55A12.9a	pqn-44	I	exon 5	5374362	5374711	349	12	13.96	227.338	30.703	424.514	87.7	1.86733	0.133047	7.08056e-11	yes
	Y43F8B.2 (b,c1)	Y43F8B.2	V	exon 3	19520745	19521046	301	11	12.04	539.803	63.835	1007.81	136.845	1.867	0.10136	0	yes
	Y43F8B.2a	Y43F8B.2	V	exon 6	19520745	19521046	301	11	12.04	539.803	63.835	1007.81	136.845	1.867	0.10136	0	yes
	Y43F8B.2e1	Y43F8B.2	V	exon 2	19520745	19521046	301	11	12.04	539.803	63.835	1007.81	136.845	1.867	0.10136	0	yes
	Y43F8B.2d	Y43F8B.2	V	exon 5	19520745	19521046	301	11	12.04	539.803	63.835	1007.81	136.845	1.867	0.10136	0	yes
	H08J11.2	H08J11.2	X	exon 7	9097270	9097393	123	4	4.92	517.556	69.46	964.818	118.481	1.86418	0.169558	3.45695e-07	no
	R01E6.3b	cah-4	X	exon 5	13543928	13544155	227	8	9.08	334.445	42.215	622.25	68.334	1.86055	0.110056	5.32907e-15	yes
	R01E6.3a	cah-4	X	exon 5	13543928	13544155	227	8	9.08	334.445	42.215	622.25	68.334	1.86055	0.110056	5.32907e-15	yes
	C15H9.1	nnt-1	X	exon 1	6122273	6122397	124	3	4.96	275.5	33.404	509.926	50.578	1.85091	0.1674	3.71332e-07	no
	K08C7.5	fmo-2	IV	exon 4	10683059	10683373	314	11	12.56	340.975	38.281	630.49	76.884	1.84908	0.0924112	0	no
	H01A20.1	nhr-3	X	exon 3	14558825	14559234	409	14	16.36	622.949	87.816	1151.79	141.43	1.84893	0.09238	0	no
	C25A11.4d	ajm-1	X	exon 12	9110197	9110617	420	15	16.8	1079.03	179.52	1992.4	278.605	1.84647	0.103614	2.22045e-16	yes
	C25A11.4a	ajm-1	X	exon 13	9110197	9110617	420	15	16.8	1079.03	179.52	1992.4	278.605	1.84647	0.103614	2.22045e-16	yes
	C09D1.1g	unc-89	I	exon 25	4062676	4064835	2159	82	86.36	265.676	38.341	490.144	56.058	1.84489	0.0375156	0	yes
	C09D1.1f	unc-89	I	exon 23	4062676	4064835	2159	82	86.36	265.676	38.341	490.144	56.058	1.84489	0.0375156	0	yes
	C09D1.1e	unc-89	I	exon 23	4062676	4064835	2159	82	86.36	265.676	38.341	490.144	56.058	1.84489	0.0375156	0	yes
	C09D1.1b	unc-89	I	exon 25	4062676	4064835	2159	82	86.36	265.676	38.341	490.144	56.058	1.84489	0.0375156	0	yes
	C09D1.1a	unc-89	I	exon 25	4062676	4064835	2159	82	86.36	265.676	38.341	490.144	56.058	1.84489	0.0375156	0	yes
	M02D8.4c	asns-2	X	exon 5	8748705	8749411	706	27	28.24	276.161	38.454	508.566	62.199	1.84156	0.0656823	0	yes
	T27C4.4d	lin-40	V	exon 3	3705193	3707210	2017	69	80.68	1424.87	174.51	2623.15	308.65	1.84098	0.0376408	0	yes
	T27C4.4c	lin-40	V	exon 3	3705193	3707225	2032	70	81.28	1407.8	173.286	2589.44	306.453	1.83935	0.0375395	0	yes
	C23F12.1	C23F12.1	X	exon 16	9406274	9406380	106	3	4.24	393.741	47.444	724.039	68.934	1.83887	0.163041	2.67287e-07	no
	H01A20.1	nhr-3	X	exon 6	14560587	14560848	261	9	10.44	409.376	49.978	751.981	80.434	1.8369	0.0993838	0	no
	C23F12.1a	fln-2	X	exon 51	9426007	9426172	165	5	6.6	1052.12	132.354	1931.4	199.204	1.83571	0.133548	3.90478e-10	yes
	T12D8.1	set-16	III	exon 11	13651188	13653026	1838	69	73.52	1063.99	129.316	1953.17	227.786	1.8357	0.0372244	0	no
	C23F12.1a	fln-2	X	exon 46	9424155	9424331	176	6	7.04	1040.21	173.432	1904.92	249.307	1.83128	0.158464	1.55532e-07	yes
	M05D6.4	lact-4	II	exon 1	8480246	8480402	156	5	6.24	177.233	23.97	324.334	45.514	1.82999	0.159501	1.95422e-07	no
	H14N18.1c	unc-23	V	exon 3	8938256	8938526	270	9	10.8	466.148	64.859	852.684	103.265	1.82921	0.112473	1.67422e-13	yes
	H14N18.1b.2	unc-23	V	exon 3	8938256	8938526	270	9	10.8	466.148	64.859	852.684	103.265	1.82921	0.112473	1.67422e-13	yes
	H14N18.1b.1	unc-23	V	exon 3	8938256	8938526	270	9	10.8	466.148	64.859	852.684	103.265	1.82921	0.112473	1.67422e-13	yes
	H14N18.1a	unc-23	V	exon 4	8938256	8938526	270	9	10.8	466.148	64.859	852.684	103.265	1.82921	0.112473	1.67422e-13	yes
	M02D8.4c	asns-2	X	exon 3	8750134	8750223	89	3	3.56	351.018	45.587	639.556	58.882	1.822	0.167462	9.17266e-07	yes
	M02D8.4b.3	asns-2	X	exon 3	8750134	8750223	89	3	3.56	351.018	45.587	639.556	58.882	1.822	0.167462	9.17266e-07	yes
	M02D8.4b.2	asns-2	X	exon 3	8750134	8750223	89	3	3.56	351.018	45.587	639.556	58.882	1.822	0.167462	9.17266e-07	yes
	M02D8.4b.1	asns-2	X	exon 3	8750134	8750223	89	3	3.56	351.018	45.587	639.556	58.882	1.822	0.167462	9.17266e-07	yes
	M02D8.4a	asns-2	X	exon 3	8750134	8750223	89	3	3.56	351.018	45.587	639.556	58.882	1.822	0.167462	9.17266e-07	yes
	F46G10.6	mxl-3	X	exon 2	13350294	13350567	273	9	10.92	208.803	24.665	380.062	46.443	1.82019	0.10312	1.77636e-15	no
	K10G9.1	vglu-2	III	exon 2	10295246	10295392	146	4	5.84	618.61	66.712	1125.15	120.554	1.81884	0.138249	3.16237e-09	no
	D2045.1b	atx-2	III	exon 2	10464754	10464975	221	8	8.84	1092.65	119.874	1986.27	262.143	1.81786	0.110303	1.21902e-13	yes
	D2045.1a	atx-2	III	exon 7	10464754	10464975	221	8	8.84	1092.65	119.874	1986.27	262.143	1.81786	0.110303	1.21902e-13	yes
	Y46H3A.3 (a,b)	hsp-16.2	V	exon 2	1804161	1804580	419	15	16.76	155.626	21.951	282.644	56.743	1.81617	0.115055	1.30496e-12	yes
	W03F11.6c	afd-1	I	exon 16	2201731	2202169	438	16	17.52	1669.36	194.363	3028.06	327.719	1.81391	0.0720858	0	yes
	W03F11.6b	afd-1	I	exon 3	2201731	2202169	438	16	17.52	1669.36	194.363	3028.06	327.719	1.81391	0.0720858	0	yes
	W03F11.6a	afd-1	I	exon 16	2201731	2202169	438	16	17.52	1669.36	194.363	3028.06	327.719	1.81391	0.0720858	0	yes
	H01A20.1	nhr-3	X	exon 2	14558634	14558773	139	4	5.56	482.069	64.999	873.014	87.647	1.81097	0.152217	9.94413e-08	no
	W01F3.3 (a,b,d,e)	mlt-11	V	exon 4	20662932	20663318	386	13	15.44	298.645	37.027	540.658	61.887	1.81037	0.0847272	0	yes
	W03F11.6b	afd-1	I	exon 6	2207321	2207839	518	20	20.72	1173.09	129.682	2123.5	226.235	1.81017	0.0621437	0	yes
	W03F11.6a	afd-1	I	exon 19	2207321	2207839	518	20	20.72	1173.09	129.682	2123.5	226.235	1.81017	0.0621437	0	yes
	F38H12.3	nhr-181	V	exon 1	4094868	4095105	237	6	9.48	359.695	38.049	649.398	62.964	1.80541	0.105763	2.64233e-14	no
	W03F11.6c	afd-1	I	exon 17	2203575	2203865	290	11	11.6	1020.94	122.819	1841.78	186.756	1.80401	0.0855783	0	yes
	W03F11.6b	afd-1	I	exon 4	2203575	2203865	290	11	11.6	1020.94	122.819	1841.78	186.756	1.80401	0.0855783	0	yes
	W03F11.6a	afd-1	I	exon 17	2203575	2203865	290	11	11.6	1020.94	122.819	1841.78	186.756	1.80401	0.0855783	0	yes
	C23F12.1a	fln-2	X	exon 11	9423878	9424102	224	8	8.96	902.833	125.803	1625.29	178.623	1.80021	0.112953	1.39622e-12	yes
	M02D8.4b.3	asns-2	X	exon 7	8748402	8748661	259	8	10.36	315.292	51.034	567.457	73.334	1.79978	0.131797	1.29293e-09	yes
	M02D8.4a	asns-2	X	exon 7	8748421	8748661	240	8	9.6	315.292	51.034	567.457	73.334	1.79978	0.131797	1.29293e-09	yes
	C05E4.9a	icl-1	V	exon 4	724665	725913	1248	47	49.92	726.494	103.269	1303.97	157.159	1.79488	0.0487921	0	yes
	Y63D3A.5.2	tfg-1	I	exon 2	14102031	14102211	180	6	7.2	938.259	91.451	1678.16	168.141	1.78859	0.102067	1.11022e-14	yes
	Y63D3A.5.1	tfg-1	I	exon 1	14102031	14102211	180	6	7.2	938.259	91.451	1678.16	168.141	1.78859	0.102067	1.11022e-14	yes
	F36A2.13	F36A2.13	I	exon 16	8833923	8834094	171	6	6.84	202.222	25.282	360.852	42.405	1.78443	0.124995	3.47966e-10	no
	F52G3.1	F52G3.1	X	exon 3	16965107	16965241	134	4	5.36	1637.85	178.4	2921.67	370.224	1.78385	0.149038	1.4454e-07	no
	K08E7.5c	K08E7.5	IV	exon 3	12575448	12575960	512	19	20.48	207.079	26.244	368.947	42.237	1.78167	0.0698069	0	yes
	M05D6.4	lact-4	II	exon 3	8478530	8478729	199	6	7.96	170.87	19.781	304.426	54.075	1.78162	0.154214	4.01124e-07	no
	Y71G12B.11 (a,b)	tln-1	I	exon 5	1728206	1728819	613	22	24.52	1306.43	186.991	2327.16	264.542	1.78132	0.0694162	0	yes
	F28F8.2	acs-2	V	exon 2	15567545	15567796	251	9	10.04	207.784	32.022	370.099	43.933	1.78117	0.115497	1.34617e-11	no
	Y37E11C.1a	unc-33	IV	exon 9	3524372	3524763	391	14	15.64	1274.72	138.28	2267.24	223.55	1.77862	0.069684	0	yes
	Y37E11C.1b	unc-33	IV	exon 5	3524372	3524763	391	14	15.64	1274.72	138.28	2267.24	223.55	1.77862	0.069684	0	yes
	Y105C5B.28b	gln-3	IV	exon 2	16170034	16170195	161	5	6.44	661.157	84.811	1174.91	150.881	1.77705	0.144251	7.17198e-08	yes
	Y105C5B.28a	gln-3	IV	exon 3	16170034	16170195	161	5	6.44	661.157	84.811	1174.91	150.881	1.77705	0.144251	7.17198e-08	yes
	T12D8.1	set-16	III	exon 12	13653712	13654068	356	13	14.24	1773.66	206.663	3148.26	360.526	1.775	0.0804274	0	no
	F28F9.1	zag-1	IV	exon 6	3860315	3860486	171	5	6.84	535.199	71.759	949.934	106.448	1.77492	0.138703	2.312e-08	no
	M02D8.4b.2	asns-2	X	exon 7	8748373	8748661	288	9	11.52	293.235	48.243	519.863	69.381	1.77285	0.12519	6.68205e-10	yes
	M02D8.4b.1	asns-2	X	exon 7	8748373	8748661	288	9	11.52	293.235	48.243	519.863	69.381	1.77285	0.12519	6.68205e-10	yes
	Y71G12B.11a	tln-1	I	exon 8	1734448	1738528	4080	157	163.2	1076.28	141.256	1905.2	214.773	1.77016	0.0244422	0	yes
	Y71G12B.11c	tln-1	I	exon 4	1734448	1738528	4080	157	163.2	1076.28	141.256	1905.2	214.773	1.77016	0.0244422	0	yes
	F15D3.1a	dys-1	I	exon 25	11542043	11542186	143	5	5.72	275.189	32.456	486.555	51.472	1.76808	0.125275	8.7258e-10	yes
	W09B6.1a.2	pod-2	II	exon 5	1147827	1148004	177	6	7.08	962.547	103.584	1698.43	200.078	1.76451	0.114938	2.90059e-11	yes
	W09B6.1a.1	pod-2	II	exon 5	1147827	1148004	177	6	7.08	962.547	103.584	1698.43	200.078	1.76451	0.114938	2.90059e-11	yes
	C09G12.3	srz-78	IV	exon 5	3492974	3493213	239	8	9.56	168.576	22.555	297.264	58.568	1.76338	0.148481	2.72847e-07	no
	Y39G8C.1	Y39G8C.1	II	exon 8	14080899	14081052	153	4	6.12	984.878	128.993	1735.5	197.783	1.76215	0.152966	6.27873e-07	no
	F15E6.1	set-9	IV	exon 4	4309802	4310705	903	15	36.12	1700.77	242.074	2995.55	406.405	1.76129	0.0894216	0	no
	Y65B4BL.1b	Y65B4BL.1	I	exon 4	531967	532556	589	22	23.56	1503.31	209.76	2643.73	307.526	1.75861	0.0681109	0	yes
	W01F3.3 (a-h)	mlt-11	V	exon 9	20666233	20666487	254	9	10.16	1837.46	245.889	3229.84	381.86	1.75778	0.104627	4.3987e-13	yes
	Y65B4BL.1b	Y65B4BL.1	I	exon 5	532622	532855	233	8	9.32	1085.4	156.735	1907.38	179.285	1.7573	0.10705	1.50258e-12	yes
	Y51A2D.15 (a-c)	grdn-1	V	exon 13	18607092	18607388	296	11	11.84	972.46	113.779	1708.23	187.755	1.75661	0.0850228	0	yes
	Y51A2D.15c	grdn-1	V	exon 11	18607092	18607388	296	11	11.84	972.46	113.779	1708.23	187.755	1.75661	0.0850228	0	yes
	C25A11.4e	ajm-1	X	exon 6	9109023	9109195	172	5	6.88	1796.84	229.594	3148.33	338.687	1.75215	0.130883	9.09968e-09	yes
	C25A11.4d	ajm-1	X	exon 10	9109023	9109195	172	5	6.88	1796.84	229.594	3148.33	338.687	1.75215	0.130883	9.09968e-09	yes
	C25A11.4c	ajm-1	X	exon 10	9109023	9109195	172	5	6.88	1796.84	229.594	3148.33	338.687	1.75215	0.130883	9.09968e-09	yes
	C25A11.4a	ajm-1	X	exon 10	9109023	9109195	172	5	6.88	1796.84	229.594	3148.33	338.687	1.75215	0.130883	9.09968e-09	yes
	D2063.1	D2063.1	V	exon 3	4327687	4327841	154	5	6.16	307.267	40.243	537.4	63.591	1.74897	0.138059	5.79591e-08	no
	F14E5.5	lips-10	II	exon 1	8439073	8439302	229	7	9.16	247.389	41.677	431.873	52.727	1.74572	0.137279	5.56754e-08	no
	M05D6.4	lact-4	II	exon 2	8479274	8479794	520	19	20.8	254.009	39.586	443.401	87.685	1.74561	0.100832	1.41887e-13	no
	F36A2.13	F36A2.13	I	exon 18	8832988	8833684	696	26	27.84	194.979	24.913	339.132	39.938	1.73933	0.0592732	0	no
	Y48C3A.8a.1	sam-10	II	exon 3	13329370	13329616	246	6	9.84	506.046	54.608	879.583	100.908	1.73815	0.111761	3.9831e-11	yes
	Y48C3A.8a.2	sam-10	II	exon 2	13329370	13329616	246	6	9.84	506.046	54.608	879.583	100.908	1.73815	0.111761	3.9831e-11	yes
	C23F12.1a	fln-2	X	exon 29	9415382	9415557	175	6	7	828.019	103.369	1437.41	167.953	1.73596	0.121181	1.25354e-09	yes
	F52G3.1	F52G3.1	X	exon 9	16969031	16969271	240	9	9.6	900.21	116.116	1562.25	197.989	1.73543	0.104605	2.05747e-12	no
	Y46G5A.4	snrp-200	II	exon 9	12729369	12729529	160	5	6.4	563.901	59.258	978.479	112.213	1.7352	0.120705	1.12302e-09	no
	ZK377.1	wrt-6	X	exon 5	3481940	3482147	207	7	8.28	283.976	39.311	492.301	58.456	1.7336	0.119502	8.31484e-10	no
	C23F12.1a	fln-2	X	exon 24	9413060	9413334	274	10	10.96	716.245	90.529	1241.12	122.553	1.73282	0.0878895	0	yes
	M02D8.4c	asns-2	X	exon 5	8749462	8749867	405	14	16.2	340.02	65.789	588.98	88.144	1.73219	0.113241	1.00776e-10	yes
	M02D8.4b.3	asns-2	X	exon 5	8749462	8749867	405	14	16.2	340.02	65.789	588.98	88.144	1.73219	0.113241	1.00776e-10	yes
	M02D8.4b.2	asns-2	X	exon 5	8749462	8749867	405	14	16.2	340.02	65.789	588.98	88.144	1.73219	0.113241	1.00776e-10	yes
	M02D8.4b.1	asns-2	X	exon 5	8749462	8749867	405	14	16.2	340.02	65.789	588.98	88.144	1.73219	0.113241	1.00776e-10	yes
	M02D8.4a	asns-2	X	exon 5	8749462	8749867	405	14	16.2	340.02	65.789	588.98	88.144	1.73219	0.113241	1.00776e-10	yes
	C05E4.9b	icl-1	V	exon 4	724175	725913	1738	63	69.52	625.363	91.587	1081.62	138.144	1.72959	0.0423443	0	yes
	F28F8.2	acs-2	V	exon 1	15567197	15567495	298	10	11.92	261.056	33.897	450.722	49.959	1.72653	0.0932103	6.43929e-15	no
	F36A2.13	F36A2.13	I	exon 3	8838045	8838395	350	12	14	225.241	26.007	388.741	41.854	1.72589	0.0786552	0	no
	F38H12.3	nhr-181	V	exon 3	4097442	4097573	131	4	5.24	257.208	30.487	443.305	40.861	1.72353	0.129395	2.24967e-08	no
	F13G11.1b.1	dmd-6	IV	exon 6	14622828	14623925	1097	39	43.88	840.397	106.06	1448.43	158.017	1.72351	0.0460392	0	yes
	F13G11.1b.2	dmd-6	IV	exon 5	14622828	14623925	1097	39	43.88	840.397	106.06	1448.43	158.017	1.72351	0.0460392	0	yes
	C23F12.1a	fln-2	X	exon 40	9421303	9421566	263	9	10.52	580.031	76.156	998.611	93.256	1.72165	0.0924641	5.9952e-15	yes
	F13G11.1b.2	dmd-6	IV	exon 4	14622475	14622708	233	8	9.32	951.756	107.294	1638.01	176.849	1.72104	0.0949799	3.15303e-14	yes
	F13G11.1b.1	dmd-6	IV	exon 5	14622475	14622708	233	8	9.32	951.756	107.294	1638.01	176.849	1.72104	0.0949799	3.15303e-14	yes
	C01G8.9a	let-526	I	exon 5	5304444	5305084	640	23	25.6	509.321	70.906	876.171	108.125	1.72027	0.0667324	0	yes
	Y43H11AL.3	pqn-85	II	exon 5	253212	253368	156	5	6.24	247.533	34.603	425.522	44.953	1.71905	0.134706	9.40091e-08	no
	T27C4.4d	lin-40	V	exon 4	3707846	3708002	156	4	6.24	930.694	112.032	1598.66	168.993	1.71771	0.13759	1.82511e-07	yes
	F28F8.2	acs-2	V	exon 3	15567846	15568507	661	25	26.44	236.14	30.578	405.584	43.382	1.71756	0.0576943	0	no
	C25A11.4e	ajm-1	X	exon 7	9109609	9109731	122	4	4.88	1032.34	122.768	1772.81	172.392	1.71728	0.131903	5.39037e-08	yes
	C25A11.4c	ajm-1	X	exon 11	9109609	9109731	122	4	4.88	1032.34	122.768	1772.81	172.392	1.71728	0.131903	5.39037e-08	yes
	C25A11.4a	ajm-1	X	exon 11	9109609	9109731	122	4	4.88	1032.34	122.768	1772.81	172.392	1.71728	0.131903	5.39037e-08	yes
	T12D8.1	set-16	III	exon 8	13647736	13647989	253	9	10.12	764.439	101.658	1311.94	138.521	1.71622	0.0971391	1.66755e-13	no
	T15D6.7	glct-3	I	exon 4	12388379	12388779	400	14	16	142.186	17.041	242.671	29.646	1.70672	0.078063	0	no
	Y95B8A.8	Y95B8A.8	I	exon 9	865733	865936	203	7	8.12	719.159	86.916	1227.02	183.714	1.70619	0.124085	1.26143e-08	no
	Y67A6A.2a	nhr-62	I	exon 2	9840985	9841111	126	4	5.04	269.417	31.178	459.194	44.762	1.7044	0.128945	4.68732e-08	yes
	R06A10.2b	gsa-1	I	exon 7	1072675	1072918	243	9	9.72	669.495	96.706	1141.07	147.915	1.70438	0.110264	1.67916e-10	yes
	R06A10.2a	gsa-1	I	exon 7	1072675	1072918	243	9	9.72	669.495	96.706	1141.07	147.915	1.70438	0.110264	1.67916e-10	yes
	F21C10.7	F21C10.7	V	exon 14	9115768	9116052	284	9	11.36	507.352	81.285	864.29	104.114	1.70353	0.113824	6.37388e-10	no
	C23F12.1a	fln-2	X	exon 32	9416855	9418485	1630	60	65.2	768.119	108.448	1308.27	146.365	1.70321	0.0396096	0	yes
	T05A10.1j	sma-9	X	exon 7	10776212	10776349	137	5	5.48	999.123	113.73	1701.56	162.447	1.70305	0.113151	5.18665e-10	yes
	T05A10.1i	sma-9	X	exon 7	10776212	10776349	137	5	5.48	999.123	113.73	1701.56	162.447	1.70305	0.113151	5.18665e-10	yes
	T05A10.1g	sma-9	X	exon 7	10776212	10776349	137	5	5.48	999.123	113.73	1701.56	162.447	1.70305	0.113151	5.18665e-10	yes
	T05A10.1f	sma-9	X	exon 7	10776212	10776349	137	5	5.48	999.123	113.73	1701.56	162.447	1.70305	0.113151	5.18665e-10	yes
	T05A10.1e	sma-9	X	exon 7	10776212	10776349	137	5	5.48	999.123	113.73	1701.56	162.447	1.70305	0.113151	5.18665e-10	yes
	T05A10.1d	sma-9	X	exon 7	10776212	10776349	137	5	5.48	999.123	113.73	1701.56	162.447	1.70305	0.113151	5.18665e-10	yes
	T05A10.1c	sma-9	X	exon 4	10776212	10776349	137	5	5.48	999.123	113.73	1701.56	162.447	1.70305	0.113151	5.18665e-10	yes
	T05A10.1a	sma-9	X	exon 5	10776212	10776349	137	5	5.48	999.123	113.73	1701.56	162.447	1.70305	0.113151	5.18665e-10	yes
	Y48C3A.12	Y48C3A.12	II	exon 7	13387207	13387464	257	10	10.28	613.883	72.448	1045.15	128.28	1.70252	0.0916718	1.82077e-14	no
	F59A2.6	F59A2.6	III	exon 6	3419715	3419918	203	5	8.12	750.777	85.164	1276.39	168.763	1.70009	0.132453	1.25303e-07	no
	M02D8.4c	asns-2	X	exon 2	8750533	8750671	138	4	5.52	202.014	22.158	342.792	39.946	1.69687	0.135777	2.8598e-07	yes
	M02D8.4b.3	asns-2	X	exon 2	8750533	8750671	138	4	5.52	202.014	22.158	342.792	39.946	1.69687	0.135777	2.8598e-07	yes
	M02D8.4b.2	asns-2	X	exon 2	8750533	8750671	138	4	5.52	202.014	22.158	342.792	39.946	1.69687	0.135777	2.8598e-07	yes
	M02D8.4b.1	asns-2	X	exon 2	8750533	8750671	138	4	5.52	202.014	22.158	342.792	39.946	1.69687	0.135777	2.8598e-07	yes
	M02D8.4a	asns-2	X	exon 2	8750533	8750671	138	4	5.52	202.014	22.158	342.792	39.946	1.69687	0.135777	2.8598e-07	yes
	R07E3.6	R07E3.6	X	exon 9	10320767	10320904	137	4	5.48	480.361	64.63	814.097	79.31	1.69476	0.14076	7.98263e-07	no
	F36A2.13	F36A2.13	I	exon 11	8835669	8836019	350	11	14	206.823	32.608	350.515	43.919	1.69476	0.102907	1.46481e-11	no
	C01G8.9b	let-526	I	exon 1	5304386	5304788	402	13	16.08	370.846	53.336	628.23	85.891	1.69405	0.0932341	9.76996e-14	yes
	H19M22.2b	let-805	III	exon 24	2679403	2679810	407	14	16.28	509.659	62.517	862.997	92.776	1.69328	0.0738137	0	yes
	Y111B2A.22a	ssl-1	III	exon 14	12737550	12738284	734	24	29.36	848.766	115.355	1437.03	170.208	1.69308	0.062304	0	yes
	Y111B2A.22c	ssl-1	III	exon 4	12737550	12738284	734	24	29.36	848.766	115.355	1437.03	170.208	1.69308	0.062304	0	yes
	Y111B2A.22d	ssl-1	III	exon 12	12737550	12738284	734	24	29.36	848.766	115.355	1437.03	170.208	1.69308	0.062304	0	yes
	C18C4.5b	C18C4.5	V	exon 4	5554715	5554965	250	9	10	295.259	42.795	499.377	69.118	1.69132	0.112986	9.44019e-10	yes
	C18C4.5a	C18C4.5	V	exon 4	5554715	5554965	250	9	10	295.259	42.795	499.377	69.118	1.69132	0.112986	9.44019e-10	yes
	F49E12.12	F49E12.12	II	exon 3	8382334	8382496	162	5	6.48	148.845	21.899	250.356	27.972	1.68199	0.138964	9.21648e-07	no
	R01E6.3b	cah-4	X	exon 6	13544203	13544513	310	10	12.4	263.833	38.437	443.583	49.324	1.6813	0.0974414	2.71161e-12	yes
	R01E6.3a	cah-4	X	exon 6	13544203	13544513	310	10	12.4	263.833	38.437	443.583	49.324	1.6813	0.0974414	2.71161e-12	yes
	T15D6.7	glct-3	I	exon 3	12388006	12388334	328	12	13.12	202.963	28.671	341.213	42.891	1.68116	0.0917681	1.14797e-13	no
	T12D8.1	set-16	III	exon 10	13649385	13650565	1180	44	47.2	1223.83	148.712	2056.32	220.617	1.68023	0.0410603	0	no
	Y51A2D.15 (a-c)	grdn-1	V	exon 12	18606830	18607019	189	6	7.56	871.926	116.312	1463.42	199.671	1.67838	0.130747	2.11963e-07	yes
	Y51A2D.15c	grdn-1	V	exon 10	18606830	18607019	189	6	7.56	871.926	116.312	1463.42	199.671	1.67838	0.130747	2.11963e-07	yes
	Y63D3A.5.2	tfg-1	I	exon 3	14102264	14102409	145	5	5.8	773.367	99.7	1295.63	146.735	1.67532	0.128565	1.49882e-07	yes
	Y63D3A.5.1	tfg-1	I	exon 3	14102264	14102409	145	5	5.8	773.367	99.7	1295.63	146.735	1.67532	0.128565	1.49882e-07	yes
	C23F12.1a	fln-2	X	exon 33	9418540	9418794	254	9	10.16	635.574	89.085	1061.58	126.499	1.67027	0.102427	5.99565e-11	yes
	R11F4.1.2	R11F4.1	II	exon 4	4092884	4093922	1038	39	41.52	759.946	102.449	1268.33	162.357	1.66897	0.0496826	0	yes
	R11F4.1.1	R11F4.1	II	exon 4	4092884	4093922	1038	39	41.52	759.946	102.449	1268.33	162.357	1.66897	0.0496826	0	yes
	W10C8.2	pop-1	I	exon 2	2828481	2828599	118	4	4.72	790.946	80.574	1319.89	139.921	1.66875	0.122672	4.99439e-08	no
	W06H8.6	W06H8.6	V	exon 3	6226297	6226444	147	4	5.88	378.333	44.421	631.264	70.615	1.66854	0.135293	7.75565e-07	no
	Y51H4A.12	set-26	IV	exon 4	16653036	16653942	906	14	36.24	529.98	59.181	884.215	102.292	1.66839	0.0716949	0	no
	T09E11.5	oac-44	I	exon 1	12356930	12357054	124	4	4.96	248.903	29.033	415.209	46.368	1.66816	0.13469	7.02366e-07	no
	K10G6.3a	sea-2	II	exon 6	3965646	3966080	434	15	17.36	778.918	91.376	1298.05	148.334	1.66647	0.0704673	0	yes
	K10G6.3c	sea-2	II	exon 6	3965646	3966080	434	15	17.36	778.918	91.376	1298.05	148.334	1.66647	0.0704673	0	yes
	K10G6.3d	sea-2	II	exon 3	3965646	3966080	434	15	17.36	778.918	91.376	1298.05	148.334	1.66647	0.0704673	0	yes
	R02C2.3	oac-39	V	exon 4	250218	250345	127	4	5.08	190.208	23.895	316.972	31.649	1.66645	0.13371	6.21852e-07	no
	C23F12.1a	fln-2	X	exon 30	9416220	9416419	199	6	7.96	670.462	89.768	1116.9	111.714	1.66586	0.113659	4.67353e-09	yes
	F52E10.5	ifa-3	X	exon 6	16267171	16267458	287	9	11.48	202.099	29.009	335.969	66.434	1.6624	0.135399	9.97149e-07	no
	F52G3.1	F52G3.1	X	exon 6	16967866	16968032	166	6	6.64	645.287	78.834	1072.57	149.287	1.66216	0.12567	1.3713e-07	no
	F15E6.1	set-9	IV	exon 7	4314490	4315268	778	10	31.12	782.711	94.704	1300.42	147.533	1.66143	0.0871432	3.19744e-14	no
	T05A10.1b	sma-9	X	exon 8	10776212	10776448	236	8	9.44	666.487	90.424	1107.02	128.704	1.66098	0.104924	2.98462e-10	yes
	Y95B8A.8	Y95B8A.8	I	exon 10	866765	866860	95	3	3.8	1441.26	137.588	2393.53	241.947	1.66073	0.133311	7.18632e-07	no
	Y48C3A.12	Y48C3A.12	II	exon 5	13382385	13382579	194	7	7.76	1138.6	121.828	1889.98	170.506	1.65991	0.087806	5.66214e-14	no
	K10G6.3a	sea-2	II	exon 7	3966380	3969211	2831	97	113.24	910.012	107.324	1509.62	168.721	1.6589	0.0273677	0	yes
	K10G6.3b	sea-2	II	exon 6	3966380	3969211	2831	97	113.24	910.012	107.324	1509.62	168.721	1.6589	0.0273677	0	yes
	K10G6.3c	sea-2	II	exon 7	3966380	3969211	2831	97	113.24	910.012	107.324	1509.62	168.721	1.6589	0.0273677	0	yes
	K10G6.3d	sea-2	II	exon 4	3966380	3969211	2831	97	113.24	910.012	107.324	1509.62	168.721	1.6589	0.0273677	0	yes
	C30C11.4.2	hsp-110	III	exon 4	8445360	8445846	486	18	19.44	529.565	66.827	878.327	119.808	1.65858	0.0726447	0	yes
	C30C11.4.1	hsp-110	III	exon 4	8445360	8445846	486	18	19.44	529.565	66.827	878.327	119.808	1.65858	0.0726447	0	yes
	Y113G7B.23 (a-c)	swsn-1	V	exon 4	20239454	20239874	420	15	16.8	375.052	44.065	621.76	75.465	1.6578	0.0723066	0	yes
	R10F2.1	R10F2.1	III	exon 15	2933330	2933524	194	6	7.76	486.574	49.361	805.666	81.329	1.65579	0.0967411	1.21134e-11	no
	Y57A10A.18 (a-e)	pqn-87	II	exon 5	12219297	12219571	274	9	10.96	413.747	45.712	684.593	75.444	1.65462	0.0860668	2.81997e-14	yes
	W09B6.1b	pod-2	II	exon 5	1152023	1152208	185	6	7.4	867.87	111.504	1432.39	164.391	1.65046	0.116079	2.09895e-08	yes
	W09B6.1 (a.2, a.1)	pod-2	II	exon 7	1152023	1152208	185	6	7.4	867.87	111.504	1432.39	164.391	1.65046	0.116079	2.09895e-08	yes
	F21C10.7	F21C10.7	V	exon 25	9121484	9121666	182	6	7.28	473.241	64.11	780.925	94.372	1.65016	0.122298	1.05938e-07	no
	Y111B2A.22d	ssl-1	III	exon 11	12735127	12735637	510	20	20.4	1162	142.336	1917.21	221.933	1.64991	0.0621783	0	yes
	Y111B2A.22a	ssl-1	III	exon 13	12735127	12735637	510	20	20.4	1162	142.336	1917.21	221.933	1.64991	0.0621783	0	yes
	Y111B2A.22c	ssl-1	III	exon 3	12735127	12735637	510	20	20.4	1162	142.336	1917.21	221.933	1.64991	0.0621783	0	yes
	T04D1.4	chd-7	I	exon 5	4693271	4695339	2068	78	82.72	493.137	70.29	813.058	96.103	1.64875	0.0345681	0	no
	F52G3.1	F52G3.1	X	exon 5	16966403	16966615	212	7	8.48	1313.02	160.317	2161.97	263.726	1.64657	0.107412	1.7495e-09	no
	T13F3.3	nhr-127	V	exon 7	16263527	16263693	166	5	6.64	142.767	18.522	234.789	23.377	1.64456	0.120278	8.37088e-08	no
	F36A2.13	F36A2.13	I	exon 7	8837304	8837508	204	7	8.16	307.46	32.935	505.302	53.499	1.64347	0.0935567	6.07492e-12	no
	W03F11.6b	afd-1	I	exon 5	2204926	2205309	383	13	15.32	969.038	140.967	1591.77	198.582	1.64262	0.0873077	1.83187e-13	yes
	W03F11.6a	afd-1	I	exon 18	2204926	2205309	383	13	15.32	969.038	140.967	1591.77	198.582	1.64262	0.0873077	1.83187e-13	yes
	T13H2.5b	spat-3	X	exon 2	4598942	4599097	155	5	6.2	156.5	18.707	256.667	29.319	1.64004	0.121267	1.30626e-07	yes
	T13H2.5a	spat-3	X	exon 12	4598942	4599097	155	5	6.2	156.5	18.707	256.667	29.319	1.64004	0.121267	1.30626e-07	yes
	ZC13.3	mam-1	X	exon 7	885881	885990	109	4	4.36	143.556	15.475	235.389	24.317	1.6397	0.122409	1.73273e-07	no
	Y37E11C.1a	unc-33	IV	exon 6	3518272	3518492	220	7	8.8	984.388	99.354	1612.79	170.177	1.63837	0.0904196	1.66467e-12	yes
	Y37E11C.1b	unc-33	IV	exon 2	3518272	3518492	220	7	8.8	984.388	99.354	1612.79	170.177	1.63837	0.0904196	1.66467e-12	yes
	M02H5.3	nhr-201	V	exon 7	466546	466742	196	6	7.84	299.426	38.296	490.491	63.219	1.6381	0.12143	1.48109e-07	no
	F52G3.1	F52G3.1	X	exon 10	16969335	16969495	160	6	6.4	1222.46	176.842	2000.79	213.543	1.63668	0.120119	1.15506e-07	no
	H01A20.1	nhr-3	X	exon 4	14559291	14559422	131	5	5.24	499.844	63.654	818	88.274	1.63651	0.122165	1.88592e-07	no
	K10G6.3a	sea-2	II	exon 4	3964180	3965274	1094	40	43.76	908.886	105.265	1486.31	166.93	1.63531	0.0417146	0	yes
	K10G6.3b	sea-2	II	exon 4	3964180	3965274	1094	40	43.76	908.886	105.265	1486.31	166.93	1.63531	0.0417146	0	yes
	K10G6.3c	sea-2	II	exon 4	3964180	3965274	1094	40	43.76	908.886	105.265	1486.31	166.93	1.63531	0.0417146	0	yes
	C01G8.9a	let-526	I	exon 4	5305254	5306450	1196	42	47.84	693.601	89.733	1133.47	130.522	1.63418	0.0436735	0	yes
	F46G11.3	tag-257	X	exon 6	5784740	5785105	365	13	14.6	309.82	39.455	506.133	55.092	1.63364	0.0759051	0	no
	K11C4.3b	unc-70	V	exon 7	6888530	6888726	196	6	7.84	2334.43	277.684	3813.58	369.739	1.63362	0.102345	5.97619e-10	yes
	K11C4.3a	unc-70	V	exon 7	6888530	6888726	196	6	7.84	2334.43	277.684	3813.58	369.739	1.63362	0.102345	5.97619e-10	yes
	Y37A1B.5a	Y37A1B.5	IV	exon 1	14051169	14051364	195	6	7.8	569.407	58.989	928.084	103.283	1.62991	0.101171	4.77759e-10	yes
	W09B6.1a.2	pod-2	II	exon 6	1148360	1151904	3544	132	141.76	894.399	110.052	1457.67	157.884	1.62978	0.0232536	0	yes
	W09B6.1a.1	pod-2	II	exon 6	1148360	1151904	3544	132	141.76	894.399	110.052	1457.67	157.884	1.62978	0.0232536	0	yes
	F32B4.4b.2	F32B4.4	I	exon 3	11523805	11523990	185	6	7.4	573.648	69.627	934.583	86.114	1.62919	0.101356	5.37431e-10	yes
	F32B4.4b.1	F32B4.4	I	exon 2	11523805	11523990	185	6	7.4	573.648	69.627	934.583	86.114	1.62919	0.101356	5.37431e-10	yes
	F32B4.4a	F32B4.4	I	exon 5	11523805	11523990	185	6	7.4	573.648	69.627	934.583	86.114	1.62919	0.101356	5.37431e-10	yes
	F18E3.11	F18E3.11	V	exon 1(all)	7413246	7413651	405	14	16.2	354.96	81.346	577.956	85.731	1.62823	0.118794	1.2339e-07	no
	W03F11.6c	afd-1	I	exon 18	2204926	2205351	425	14	17	935.035	136.636	1521.37	191.968	1.62707	0.0839563	8.08242e-14	yes
	Y51H1A.6a	mcd-1	II	exon 6	13895753	13896682	929	35	37.16	580.459	71.485	944.338	116.947	1.62688	0.0480278	0	yes
	T28F4.2	asic-2	I	exon 3	7480723	7480872	149	5	5.96	105.778	13.065	172.033	21.044	1.62636	0.126436	7.27226e-07	no
	Y113G7B.23 (a-c)	swsn-1	V	exon 5	20236476	20237441	965	36	38.6	553.114	68.749	898.9	110.371	1.62516	0.0473232	0	yes
	F11C3.3.3	unc-54	I	exon 8	14856427	14856651	224	8	8.96	419.375	64.647	681.431	77.102	1.62487	0.109851	1.28277e-08	yes
	F11C3.3.2	unc-54	I	exon 8	14856427	14856651	224	8	8.96	419.375	64.647	681.431	77.102	1.62487	0.109851	1.28277e-08	yes
	F11C3.3.1	unc-54	I	exon 8	14856427	14856651	224	8	8.96	419.375	64.647	681.431	77.102	1.62487	0.109851	1.28277e-08	yes
	Y46G5A.1c	tbc-17	II	exon 2	12716659	12716830	171	5	6.84	594.833	68.889	966.012	101.939	1.62401	0.113792	4.16438e-08	yes
	Y46G5A.1 (a,b)	tbc-17	II	exon 8	12716659	12716830	171	5	6.84	594.833	68.889	966.012	101.939	1.62401	0.113792	4.16438e-08	yes
	F52G3.1	F52G3.1	X	exon 12	16970242	16970507	265	10	10.6	1688.46	225.568	2741.9	318.39	1.6239	0.0908969	6.70242e-12	no
	T07C4.10	T07C4.10	III	exon 2	10321075	10321246	171	5	6.84	588.61	62.541	955.134	103.546	1.62269	0.110157	1.57885e-08	no
	W09B6.1(a.1,a.2,b)	pod-2	II	exon 4	1145661	1147572	1911	73	76.44	961.485	116.571	1557.8	179.51	1.6202	0.0317187	0	yes
	K08E7.5a	K08E7.5	IV	exon 4	12574551	12575960	1409	53	56.36	194.506	25.239	315.11	36.931	1.62005	0.0389102	0	yes
	K08E7.5a	K08E7.5	IV	exon 3	12574071	12574271	200	6	8	190.342	26.244	308.343	33.181	1.61994	0.115669	8.33951e-08	yes
	T07A5.6a	unc-69	III	exon 1	10318874	10319021	147	5	5.88	830.076	96.205	1344.54	154.616	1.61978	0.11827	1.60201e-07	yes
	C12D5.2	nhr-152	V	exon 3	7686788	7687068	280	8	11.2	275.25	40.433	445.611	49.385	1.61893	0.105325	4.19256e-09	no
	F21C10.7	F21C10.7	V	exon 22	9119625	9120485	860	32	34.4	386.616	58.108	625.713	81.069	1.61844	0.0567724	0	no
	C08B6.4b	C08B6.4	V	exon 5	10116024	10116679	655	11	26.2	607.974	95.221	982.57	132.967	1.61614	0.100861	1.00379e-09	yes
	C08B6.4a	C08B6.4	V	exon 5	10116024	10116679	655	11	26.2	607.974	95.221	982.57	132.967	1.61614	0.100861	1.00379e-09	yes
	F01G12.5b.2	let-2	X	exon 18	16380828	16381029	201	7	8.04	336.651	44.877	544.032	66.929	1.61601	0.110796	2.70006e-08	yes
	T07A5.6b	unc-69	III	exon 2	10319087	10319224	137	5	5.48	2153.47	282.81	3479.72	394.633	1.61587	0.125391	9.03452e-07	yes
	T07A5.6a	unc-69	III	exon 2	10319087	10319224	137	5	5.48	2153.47	282.81	3479.72	394.633	1.61587	0.125391	9.03452e-07	yes
	T05A10.1j	sma-9	X	exon 2	10779613	10779770	157	5	6.28	487.122	56.364	786.588	85.245	1.61477	0.114485	7.88028e-08	yes
	T05A10.1i	sma-9	X	exon 16	10779613	10779770	157	5	6.28	487.122	56.364	786.588	85.245	1.61477	0.114485	7.88028e-08	yes
	T05A10.1h	sma-9	X	exon 5	10779613	10779770	157	5	6.28	487.122	56.364	786.588	85.245	1.61477	0.114485	7.88028e-08	yes
	T05A10.1g	sma-9	X	exon 16	10779613	10779770	157	5	6.28	487.122	56.364	786.588	85.245	1.61477	0.114485	7.88028e-08	yes
	T05A10.1f	sma-9	X	exon 16	10779613	10779770	157	5	6.28	487.122	56.364	786.588	85.245	1.61477	0.114485	7.88028e-08	yes
	T05A10.1e	sma-9	X	exon 16	10779613	10779770	157	5	6.28	487.122	56.364	786.588	85.245	1.61477	0.114485	7.88028e-08	yes
	T05A10.1d	sma-9	X	exon 16	10779613	10779770	157	5	6.28	487.122	56.364	786.588	85.245	1.61477	0.114485	7.88028e-08	yes
	T05A10.1c	sma-9	X	exon 13	10779613	10779770	157	5	6.28	487.122	56.364	786.588	85.245	1.61477	0.114485	7.88028e-08	yes
	T05A10.1a	sma-9	X	exon 14	10779613	10779770	157	5	6.28	487.122	56.364	786.588	85.245	1.61477	0.114485	7.88028e-08	yes
	Y55B1BL.1	Y55B1BL.1	III	exon 3	403501	403706	205	7	8.2	388.23	48.384	626.897	65.427	1.61476	0.099211	5.77473e-10	no
	F32B4.4b.2	F32B4.4	I	exon 4	11524060	11524556	496	18	19.84	742.726	75.851	1199.13	123.212	1.61449	0.0551289	0	yes
	F32B4.4b.1	F32B4.4	I	exon 3	11524060	11524556	496	18	19.84	742.726	75.851	1199.13	123.212	1.61449	0.0551289	0	yes
	F32B4.4a	F32B4.4	I	exon 6	11524060	11524556	496	18	19.84	742.726	75.851	1199.13	123.212	1.61449	0.0551289	0	yes
	R11F4.1.2	R11F4.1	II	exon 2	4092160	4092322	162	6	6.48	855.388	93.051	1380.53	159.162	1.61392	0.104439	4.14603e-09	yes
	R11F4.1.1	R11F4.1	II	exon 2	4092160	4092322	162	6	6.48	855.388	93.051	1380.53	159.162	1.61392	0.104439	4.14603e-09	yes
	F55A12.9d (1,2)	pqn-44	I	exon 7	5373985	5374297	312	11	12.48	180.429	21.947	291.01	36.751	1.61288	0.0852684	6.5925e-13	yes
	F55A12.9c	pqn-44	I	exon 6	5373985	5374297	312	11	12.48	180.429	21.947	291.01	36.751	1.61288	0.0852684	6.5925e-13	yes
	F55A12.9b	pqn-44	I	exon 6	5373985	5374297	312	11	12.48	180.429	21.947	291.01	36.751	1.61288	0.0852684	6.5925e-13	yes
	F55A12.9a	pqn-44	I	exon 6	5373985	5374297	312	11	12.48	180.429	21.947	291.01	36.751	1.61288	0.0852684	6.5925e-13	yes
	Y55F3AL.1	plx-1	IV	exon 5	965737	965982	245	9	9.8	955.012	108.343	1535.73	167.764	1.60808	0.0844196	5.88862e-13	yes
	F28F9.1	zag-1	IV	exon 2	3856565	3857107	542	20	21.68	621.789	71.22	999.745	110.05	1.60785	0.0571146	0	no
	K08C7.5	fmo-2	IV	exon 5	10683419	10684357	938	36	37.52	209.137	26.557	336.156	43.748	1.60735	0.0487104	0	no
	ZC101.2 (d,f)	unc-52	II	exon 15	14657532	14657813	281	10	11.24	187.878	21.744	301.411	37.726	1.60429	0.0864841	2.80198e-12	yes
	ZC101.2 (a,e,o)	unc-52	II	exon 17	14657532	14657813	281	10	11.24	187.878	21.744	301.411	37.726	1.60429	0.0864841	2.80198e-12	yes
	ZC101.2k	unc-52	II	exon 14	14657532	14657813	281	10	11.24	187.878	21.744	301.411	37.726	1.60429	0.0864841	2.80198e-12	yes
	ZC101.2 (l,m)	unc-52	II	exon 16	14657532	14657813	281	10	11.24	187.878	21.744	301.411	37.726	1.60429	0.0864841	2.80198e-12	yes
	D2045.1b	atx-2	III	exon 3	10465211	10465620	409	15	16.36	1587.1	174.081	2545.51	270.803	1.60387	0.063278	0	yes
	D2045.1a	atx-2	III	exon 8	10465211	10465620	409	15	16.36	1587.1	174.081	2545.51	270.803	1.60387	0.063278	0	yes
	Y71H2AM.17	swsn-3	III	exon 6	2766121	2766323	202	7	8.08	471.214	53.932	755.619	74.554	1.60356	0.0915866	4.39755e-11	no
	T12D8.1	set-16	III	exon 5	13645672	13646317	645	23	25.8	1087.11	123.659	1741.55	216.888	1.60199	0.0563413	0	no
	Y37E11C.1a	unc-33	IV	exon 10	3525374	3526598	1224	35	48.96	765.768	120.923	1225.67	162.268	1.60057	0.0557505	0	yes
	Y105C5B.28a	gln-3	IV	exon 2	16170409	16170582	173	6	6.92	777.649	77.605	1243.33	146.816	1.59883	0.100913	2.9539e-09	yes
	T21H8.1 (a,b)	hlb-1	X	exon 6	13868781	13869026	245	8	9.8	271.736	32.72	434.361	56.07	1.59847	0.0997635	1.98712e-09	yes
	F53B3.5	F53B3.5	X	exon 3	2877381	2877524	143	4	5.72	588.736	65.482	940.458	95.57	1.59742	0.120332	6.87825e-07	no
	C36E8.3	pxd-1	III	exon 4	4007818	4007979	161	5	6.44	389.778	43.016	621.99	72.727	1.59575	0.114742	2.07891e-07	no
	C34E11.3 (a,b)	tag-241	X	exon 10	11829372	11829577	205	7	8.2	253.254	34.531	403.984	44.605	1.59517	0.105781	1.83944e-08	yes
	F52B10.1	nmy-1	X	exon 17	2917144	2917304	160	5	6.4	1282.36	151.512	2043.26	202.559	1.59336	0.109902	6.70059e-08	no
	M02H5.5	nhr-203	V	exon 5	460629	460838	209	6	8.36	193.778	24.52	308.704	34.232	1.59308	0.109425	5.96069e-08	no
	W01F3.3 (a-h)	mlt-11	V	exon 2	20662545	20662676	131	4	5.24	1365.32	135.883	2175	192.464	1.59304	0.106076	2.26206e-08	yes
	Y71G12B.11 (a,b)	tln-1	I	exon 4	1726667	1727127	460	17	18.4	2243.66	283.576	3573.99	362.221	1.59293	0.0625899	0	yes
	F42G4.3b	zyx-1	II	exon 3	13068913	13069091	178	6	7.12	502.481	61.951	800.269	84.747	1.59264	0.105673	2.04459e-08	yes
	F42G4.3a.2	zyx-1	II	exon 9	13068913	13069091	178	6	7.12	502.481	61.951	800.269	84.747	1.59264	0.105673	2.04459e-08	yes
	F42G4.3a.1	zyx-1	II	exon 8	13068913	13069091	178	6	7.12	502.481	61.951	800.269	84.747	1.59264	0.105673	2.04459e-08	yes
	F59A2.2 (a,b)	F59A2.2	III	exon 3	3406761	3407012	251	9	10.04	430.296	56.427	685.136	74.181	1.59224	0.0902572	5.31872e-11	yes
	C34E11.3 (a,b)	tag-241	X	exon 16	11832204	11832538	334	11	13.36	336.445	52.025	535.474	64.228	1.59156	0.0939109	2.99156e-10	yes
	F01G12.5b.2	let-2	X	exon 16	16381634	16382425	791	29	31.64	415.939	58.484	661.253	81.845	1.58978	0.0553007	0	yes
	F01G12.5b.1	let-2	X	exon 16	16381634	16382425	791	29	31.64	415.939	58.484	661.253	81.845	1.58978	0.0553007	0	yes
	F01G12.5a	let-2	X	exon 16	16381634	16382425	791	29	31.64	415.939	58.484	661.253	81.845	1.58978	0.0553007	0	yes
	ZK377.1	wrt-6	X	exon 9	3482783	3483072	289	10	11.56	298.394	32.215	474.328	54.738	1.5896	0.0794373	1.15241e-13	no
	Y51A2D.15 (a-c)	grdn-1	V	exon 11	18604728	18605645	917	35	36.68	1190.02	140.777	1891.64	217.871	1.58958	0.0443619	0	yes
	Y51A2D.15c	grdn-1	V	exon 9	18604728	18605645	917	35	36.68	1190.02	140.777	1891.64	217.871	1.58958	0.0443619	0	yes
	F32H2.5	fasn-1	I	exon 3	8984109	8984344	235	7	9.4	1036.58	156.032	1647.47	217.87	1.58933	0.120362	9.76553e-07	no
	F46G11.3	tag-257	X	exon 2	5783553	5783780	227	8	9.08	388.722	47.906	617.507	63.626	1.58856	0.0902208	6.86777e-11	no
	C23F12.1a	fln-2	X	exon 41	9421677	9422156	479	18	19.16	673.262	94.583	1068.97	115.641	1.58774	0.0663556	0	yes
	T05A10.1j	sma-9	X	exon 6	10775754	10776163	409	15	16.36	1039.9	125.945	1650.66	177.484	1.58732	0.0663766	0	yes
	T05A10.1i	sma-9	X	exon 6	10775754	10776163	409	15	16.36	1039.9	125.945	1650.66	177.484	1.58732	0.0663766	0	yes
	T05A10.1g	sma-9	X	exon 6	10775754	10776163	409	15	16.36	1039.9	125.945	1650.66	177.484	1.58732	0.0663766	0	yes
	T05A10.1f	sma-9	X	exon 6	10775754	10776163	409	15	16.36	1039.9	125.945	1650.66	177.484	1.58732	0.0663766	0	yes
	T05A10.1e	sma-9	X	exon 6	10775754	10776163	409	15	16.36	1039.9	125.945	1650.66	177.484	1.58732	0.0663766	0	yes
	T05A10.1d	sma-9	X	exon 6	10775754	10776163	409	15	16.36	1039.9	125.945	1650.66	177.484	1.58732	0.0663766	0	yes
	T05A10.1c	sma-9	X	exon 3	10775754	10776163	409	15	16.36	1039.9	125.945	1650.66	177.484	1.58732	0.0663766	0	yes
	T05A10.1b	sma-9	X	exon 7	10775754	10776163	409	15	16.36	1039.9	125.945	1650.66	177.484	1.58732	0.0663766	0	yes
	T05A10.1a	sma-9	X	exon 4	10775754	10776163	409	15	16.36	1039.9	125.945	1650.66	177.484	1.58732	0.0663766	0	yes
	H19M22.2b	let-805	III	exon 18	2674983	2675373	390	14	15.6	806.579	114.082	1279.98	145.855	1.58692	0.0770341	2.55351e-14	yes
	H19M22.2a	let-805	III	exon 18	2674983	2675373	390	14	15.6	806.579	114.082	1279.98	145.855	1.58692	0.0770341	2.55351e-14	yes
	W03F11.6d	afd-1	I	exon 13	2195400	2196667	1267	48	50.68	1092.62	133.053	1733.85	209.419	1.58688	0.039285	0	yes
	W03F11.6c	afd-1	I	exon 13	2195400	2196667	1267	48	50.68	1092.62	133.053	1733.85	209.419	1.58688	0.039285	0	yes
	W03F11.6a	afd-1	I	exon 13	2195400	2196667	1267	48	50.68	1092.62	133.053	1733.85	209.419	1.58688	0.039285	0	yes
	D2045.1b	atx-2	III	exon 1	10464341	10464700	359	13	14.36	1289.53	156.869	2045.14	269.263	1.58596	0.0788484	1.0747e-13	yes
	D2045.1a	atx-2	III	exon 6	10464341	10464700	359	13	14.36	1289.53	156.869	2045.14	269.263	1.58596	0.0788484	1.0747e-13	yes
	Y105C5B.28b	gln-3	IV	confusing	16167858	16168206	348	12	13.92	548.065	69.595	867.593	96.588	1.58301	0.0771718	4.19664e-14	yes
	Y71G12B.11a	tln-1	I	exon 9	1738828	1739211	383	13	15.32	1087.83	130.987	1721.12	177.462	1.58217	0.0695632	0	yes
	Y71G12B.11c	tln-1	I	exon 5	1738828	1739211	383	13	15.32	1087.83	130.987	1721.12	177.462	1.58217	0.0695632	0	yes
	Y51H4A.12	set-26	IV	exon 5	16650262	16652097	1835	25	73.4	464.196	61.233	734.38	86.448	1.58205	0.0559407	0	no
	B0350.2f.2	unc-44	IV	exon 18	6003302	6003532	230	8	9.2	741.222	111.218	1172.06	137.996	1.58125	0.106626	5.00115e-08	yes
	B0350.2f.1	unc-44	IV	exon 17	6003302	6003532	230	8	9.2	741.222	111.218	1172.06	137.996	1.58125	0.106626	5.00115e-08	yes
	Y55B1BL.1	Y55B1BL.1	III	exon 1	402449	402704	255	7	10.2	343.825	47.477	543.58	67.159	1.58098	0.11072	1.54359e-07	no
	F15E6.1	set-9	IV	exon 5	4311672	4313474	1802	25	72.08	1232.15	174.252	1946.68	298.089	1.5799	0.0658634	0	no
	Y51H4A.12	set-26	IV	exon 2	16655265	16655635	370	5	14.8	463.089	51.372	730.855	79.339	1.57822	0.109549	1.3047e-07	no
	K10G9.1	vglu-2	III	exon 9	10298066	10298568	502	19	20.08	266.339	35.823	420.009	52.961	1.57697	0.0667001	0	no
	W01F3.3 (a-h)	mlt-11	V	exon 12	20670157	20671860	1703	62	68.12	1465.14	190.443	2308.97	268.134	1.57593	0.0348853	0	yes
	F28F9.1	zag-1	IV	exon 1	3855837	3856002	165	5	6.6	611.867	75.06	964.1	105.861	1.57567	0.116014	6.9741e-07	no
	K10G9.1	vglu-2	III	exon 3	10295553	10296107	554	21	22.16	529.373	70.799	833.37	86.589	1.57426	0.0581801	0	no
	T12D8.1	set-16	III	exon 13	13654207	13655289	1082	41	43.28	1009.6	122.343	1587.54	178.299	1.57245	0.0405745	0	no
	C17D12.2	unc-75	I	exon 5	11597275	11597622	347	13	13.88	603.483	78.264	948.808	106.7	1.57222	0.0748509	2.08722e-14	no
	B0350.2b	B0350.2	IV	exon 6	5985077	5985366	289	9	11.56	720.808	123.128	1132.79	141.707	1.57156	0.110913	2.56118e-07	yes
	F52G3.1	F52G3.1	X	exon 13	16970728	16971566	838	30	33.52	651.489	90.021	1022.19	125.974	1.569	0.0530383	0	no
	Y48C3A.12	Y48C3A.12	II	exon 6	13383074	13383568	494	19	19.76	678.389	85.311	1064.14	105.493	1.56863	0.0576261	0	no
	F32B4.4b.2	F32B4.4	I	exon 5	11524788	11525545	757	28	30.28	635.073	74.604	995.045	107.248	1.56682	0.0472065	0	yes
	F32B4.4b.1	F32B4.4	I	exon 4	11524788	11525545	757	28	30.28	635.073	74.604	995.045	107.248	1.56682	0.0472065	0	yes
	F32B4.4a	F32B4.4	I	exon 7	11524788	11525545	757	28	30.28	635.073	74.604	995.045	107.248	1.56682	0.0472065	0	yes
	Y50D7A.6	klp-20	III	exon 7	223903	224074	171	5	6.84	412.722	39.314	646.356	73.28	1.56608	0.10371	4.80729e-08	no
	Y39G10AR.18b	dot-1.1	I	exon 2	2392473	2392709	236	8	9.44	261.125	33.66	408.882	49.534	1.56585	0.0979317	7.56007e-09	yes
	Y39G10AR.18a	dot-1.1	I	exon 10	2392473	2392709	236	8	9.44	261.125	33.66	408.882	49.534	1.56585	0.0979317	7.56007e-09	yes
	H01A20.1	nhr-3	X	exon 7	14560901	14561347	446	15	17.84	367.423	59.941	574.555	78.693	1.56374	0.0860042	5.57072e-11	no
	C01G8.9a	let-526	I	exon 3	5309092	5309491	399	14	15.96	399.968	57.258	624.746	70.085	1.56199	0.0759254	1.34337e-13	yes
	H14N18.1c	unc-23	V	exon 1	8937197	8937956	759	27	30.36	487.613	64.987	761.516	91.262	1.56172	0.0538693	0	yes
	H14N18.1b.2	unc-23	V	exon 1	8937207	8937956	749	27	29.96	487.613	64.987	761.516	91.262	1.56172	0.0538693	0	yes
	H14N18.1b.1	unc-23	V	exon 1	8937197	8937956	759	27	30.36	487.613	64.987	761.516	91.262	1.56172	0.0538693	0	yes
	H14N18.1a	unc-23	V	exon 2	8937207	8937956	749	27	29.96	487.613	64.987	761.516	91.262	1.56172	0.0538693	0	yes
	Y71G12B.11 (a,b)	tln-1	I	exon 3	1725048	1725439	391	14	15.64	1914.15	235.636	2988.7	323.873	1.56137	0.0684378	2.22045e-16	yes
	K10B3.10a	spc-1	X	exon 11	3118314	3118616	302	10	12.08	526.3	72.344	821.473	93.344	1.56085	0.0880273	1.87469e-10	yes
	K10B3.10b	spc-1	X	exon 12	3118314	3118616	302	10	12.08	526.3	72.344	821.473	93.344	1.56085	0.0880273	1.87469e-10	yes
	F09C8.2	F09C8.2	X	exon 3	16145642	16145895	253	9	10.12	354.599	39.197	553.044	60.27	1.55963	0.0806987	4.06675e-12	no
	C23F12.1a	fln-2	X	exon 34	9418845	9419027	182	6	7.28	483.491	60.137	753.927	75.314	1.55934	0.101556	3.63577e-08	yes
	Y39G8C.1	Y39G8C.1	II	exon 7	14079682	14080113	431	15	17.24	634.545	74.8	989.467	114.746	1.55933	0.0665771	0	no
	Y71G12B.11 (a,b)	tln-1	I	exon 6	1730818	1731574	756	28	30.24	1403.85	187.412	2187.91	257.493	1.5585	0.0524167	0	yes
	Y71G12B.11c	tln-1	I	exon 2	1730818	1731574	756	28	30.24	1403.85	187.412	2187.91	257.493	1.5585	0.0524167	0	yes
	F26H11.2c	nurf-1	II	exon 10	14396984	14397115	131	4	5.24	853.485	84.86	1329.38	141.448	1.55758	0.113413	8.81501e-07	yes
	F26H11.2b	nurf-1	II	exon 10	14396984	14397115	131	4	5.24	853.485	84.86	1329.38	141.448	1.55758	0.113413	8.81501e-07	yes
	F26H11.2a	nurf-1	II	exon 10	14396984	14397115	131	4	5.24	853.485	84.86	1329.38	141.448	1.55758	0.113413	8.81501e-07	yes
	Y51F10.3	Y51F10.3	I	exon 4 (last)	1973561	1973884	323	11	12.92	649.076	82.673	1010.96	111.482	1.55754	0.0791178	1.82943e-12	no
	Y111B2A.22a	ssl-1	III	exon 11	12732345	12732567	222	8	8.88	1214.17	162.096	1890.83	226.473	1.55729	0.0987518	1.66732e-08	yes
	Y111B2A.22d	ssl-1	III	exon 9	12732345	12732567	222	8	8.88	1214.17	162.096	1890.83	226.473	1.55729	0.0987518	1.66732e-08	yes
	F21C10.7	F21C10.7	V	exon 16	9116353	9116925	572	22	22.88	410.621	63.877	639.109	77.27	1.55644	0.0653783	0	no
	F21C10.7	F21C10.7	V	exon 19	9117447	9119080	1633	62	65.32	357.893	55.686	556.622	66.036	1.55527	0.0386475	0	no
	H19M22.2c	let-805	III	exon 4	2678147	2678647	500	18	20	845.793	123.982	1313.6	147.975	1.5531	0.0676755	2.22045e-16	yes
	H19M22.2b	let-805	III	exon 21	2678147	2678647	500	18	20	845.793	123.982	1313.6	147.975	1.5531	0.0676755	2.22045e-16	yes
	H19M22.2a	let-805	III	exon 21	2678147	2678647	500	18	20	845.793	123.982	1313.6	147.975	1.5531	0.0676755	2.22045e-16	yes
	Y57G11C.24d.5	eps-8	IV	exon 3?	14886582	14886796	214	7	8.56	490.857	60.075	762.056	86.895	1.5525	0.0981554	1.81428e-08	yes
	Y111B2A.14.2a	pqn-80	III	exon 16	12644904	12645189	285	10	11.4	491.011	68.419	762.195	85.666	1.5523	0.0878782	3.28272e-10	yes
	Y111B2A.14.1b	pqn-80	III	exon 17	12644904	12645189	285	10	11.4	491.011	68.419	762.195	85.666	1.5523	0.0878782	3.28272e-10	yes
	F59A2.6	F59A2.6	III	exon 5	3420206	3420430	224	7	8.96	854.929	101.748	1326.66	135.642	1.55178	0.0920249	2.02301e-09	no
	C30C11.4.2	hsp-110	III	exon 3	8446323	8446650	327	11	13.08	589.874	71.895	914.546	135.643	1.55041	0.0897404	8.60471e-10	yes
	C30C11.4.1	hsp-110	III	exon 3	8446323	8446650	327	11	13.08	589.874	71.895	914.546	135.643	1.55041	0.0897404	8.60471e-10	yes
	K08C7.5	fmo-2	IV	exon 3	10682765	10683008	243	8	9.72	199.944	25.514	309.875	38.29	1.54981	0.0973296	1.61442e-08	no
	F32B4.4a	F32B4.4	I	exon 9	11526309	11526550	241	9	9.64	554.376	71.46	859.142	98.436	1.54975	0.0890906	6.80138e-10	yes
	W09G3.6	W09G3.6	I	exon 6	13821310	13821570	260	8	10.4	255.535	30.759	395.882	46.75	1.54923	0.0923621	2.73996e-09	yes
	B0350.2f.2	unc-44	IV	exon 13	5984780	5984964	184	6	7.36	2274.33	269.904	3521.2	358.257	1.54823	0.0988026	2.87674e-08	yes
	B0350.2f.1	unc-44	IV	exon 12	5984780	5984964	184	6	7.36	2274.33	269.904	3521.2	358.257	1.54823	0.0988026	2.87674e-08	yes
	B0350.2e.2	unc-44	IV	exon 12	5984780	5984964	184	6	7.36	2274.33	269.904	3521.2	358.257	1.54823	0.0988026	2.87674e-08	yes
	B0350.2e.1	unc-44	IV	exon 11	5984780	5984964	184	6	7.36	2274.33	269.904	3521.2	358.257	1.54823	0.0988026	2.87674e-08	yes
	B0350.2d	unc-44	IV	exon 4	5984780	5984964	184	6	7.36	2274.33	269.904	3521.2	358.257	1.54823	0.0988026	2.87674e-08	yes
	B0350.2c.2	B0350.2	IV	exon 12	5984780	5984964	184	6	7.36	2274.33	269.904	3521.2	358.257	1.54823	0.0988026	2.87674e-08	yes
	B0350.2c.1	B0350.2	IV	exon 11	5984780	5984964	184	6	7.36	2274.33	269.904	3521.2	358.257	1.54823	0.0988026	2.87674e-08	yes
	B0350.2b	B0350.2	IV	exon 5	5984780	5984964	184	6	7.36	2274.33	269.904	3521.2	358.257	1.54823	0.0988026	2.87674e-08	yes
	F21C10.7	F21C10.7	V	exon 13	9115334	9115721	387	15	15.48	382.767	58.64	592.004	70.618	1.54664	0.0775376	1.78879e-12	no
	C17D12.2	unc-75	I	exon 4	11596935	11597096	161	5	6.44	497.711	57.093	769.666	83.189	1.54641	0.108999	5.35936e-07	no
	Y95B8A.8	Y95B8A.8	I	exon 7	861488	861921	433	16	17.32	895.504	108.59	1382.97	153.692	1.54435	0.0635048	0	no
	Y57G11C.24h	eps-8	IV	exon 3	14886576	14886796	220	8	8.8	510.917	60.918	788.778	92.754	1.54385	0.0914075	2.68627e-09	yes
	Y57G11C.24g	eps-8	IV	exon 3	14886576	14886796	220	8	8.8	510.917	60.918	788.778	92.754	1.54385	0.0914075	2.68627e-09	yes
	Y57G11C.24d.9	eps-8	IV	exon 3	14886576	14886796	220	8	8.8	510.917	60.918	788.778	92.754	1.54385	0.0914075	2.68627e-09	yes
	Y57G11C.24d.8	eps-8	IV	exon 2	14886576	14886796	220	8	8.8	510.917	60.918	788.778	92.754	1.54385	0.0914075	2.68627e-09	yes
	Y57G11C.24d.7	eps-8	IV	exon 3	14886576	14886796	220	8	8.8	510.917	60.918	788.778	92.754	1.54385	0.0914075	2.68627e-09	yes
	Y57G11C.24d.6	eps-8	IV	exon 2	14886575	14886796	221	8	8.84	510.917	60.918	788.778	92.754	1.54385	0.0914075	2.68627e-09	yes
	Y57G11C.24d.4	eps-8	IV	exon 3	14886575	14886796	221	8	8.84	510.917	60.918	788.778	92.754	1.54385	0.0914075	2.68627e-09	yes
	Y57G11C.24d.3	eps-8	IV	exon 3	14886577	14886796	219	8	8.76	510.917	60.918	788.778	92.754	1.54385	0.0914075	2.68627e-09	yes
	Y57G11C.24d.2	eps-8	IV	exon 3	14886575	14886796	221	8	8.84	510.917	60.918	788.778	92.754	1.54385	0.0914075	2.68627e-09	yes
	Y57G11C.24d.10	eps-8	IV	exon 3	14886576	14886796	220	8	8.8	510.917	60.918	788.778	92.754	1.54385	0.0914075	2.68627e-09	yes
	Y57G11C.24d.1	eps-8	IV	exon 1	14886575	14886796	221	8	8.84	510.917	60.918	788.778	92.754	1.54385	0.0914075	2.68627e-09	yes
	Y57G11C.24a.3	eps-8	IV	exon 3	14886576	14886796	220	8	8.8	510.917	60.918	788.778	92.754	1.54385	0.0914075	2.68627e-09	yes
	Y57G11C.24a.2	eps-8	IV	exon 3	14886576	14886796	220	8	8.8	510.917	60.918	788.778	92.754	1.54385	0.0914075	2.68627e-09	yes
	Y57G11C.24a.1	eps-8	IV	exon 2	14886576	14886796	220	8	8.8	510.917	60.918	788.778	92.754	1.54385	0.0914075	2.68627e-09	yes
	W01F3.3 (a-h)	mlt-11	V	exon 8	20665223	20666179	956	36	38.24	1557.46	202.169	2404.19	287.098	1.54366	0.0453786	0	yes
	C50E10.4 (a,b)	C50E10.4	II	exon 3	12340562	12341057	495	18	19.8	799.124	100.976	1233.07	142.529	1.54303	0.0622834	0	yes
	Y50D7A.8	Y50D7A.8	III	exon 5	336711	337010	299	10	11.96	397.4	45.875	612.944	75.091	1.54239	0.0821011	3.94016e-11	no
	T13F3.3	nhr-127	V	exon 6	16263260	16263476	216	7	8.64	305.857	37.865	471.588	57.308	1.54186	0.101096	8.32973e-08	no
	ZK1151.1 (a-d,f-h)	vab-10	I	exon 14	11774138	11774600	462	17	18.48	459.886	64.676	709.078	80.999	1.54186	0.067754	1.33227e-15	yes
	ZK1151.1e	vab-10	I	exon 13	11774138	11774600	462	17	18.48	459.886	64.676	709.078	80.999	1.54186	0.067754	1.33227e-15	yes
	ZK1151.1i	vab-10	I	exon 10	11774138	11774600	462	17	18.48	459.886	64.676	709.078	80.999	1.54186	0.067754	1.33227e-15	yes
	Y111B2A.22	ssl-1	III	exon 3	12733915	12734201	286	9	11.44	1598.44	196.421	2464.38	288.546	1.54175	0.0872286	5.27715e-10	yes
	Y37H9A.3	Y37H9A.3	I	exon 5	13784984	13785330	346	12	13.84	562.203	56.117	866.681	83.728	1.54158	0.0618177	0	no
	F55A12.7	apm-1	I	exon 6	5343191	5343411	220	7	8.8	171.96	20.104	265.048	29.468	1.54134	0.0939892	8.43393e-09	no
	R107.5a	R107.5	III	exon 3	9052086	9052280	194	6	7.76	257.213	30.733	396.426	44.447	1.54124	0.103097	1.52263e-07	no
	Y48C3A.12	Y48C3A.12	II	exon 3	13379026	13379392	366	12	14.64	1284.59	144.018	1979.19	188.763	1.54071	0.0654656	2.22045e-16	no
	K01B6.3	K01B6.3	III	exon 2	9302118	9302256	138	5	5.52	214.022	27.335	329.667	31.792	1.54034	0.110245	9.52126e-07	no
	Y63D3A.5.2	tfg-1	I	exon 4	14103060	14104193	1133	43	45.32	1431.45	166.983	2204.54	227.481	1.54008	0.0365775	0	yes
	Y63D3A.5.1	tfg-1	I	exon 3	14103060	14104193	1133	43	45.32	1431.45	166.983	2204.54	227.481	1.54008	0.0365775	0	yes
	W07B3.2 (f.1,f.2)	gei-4	III	exon 6	346288	346507	219	8	8.76	668.909	96.81	1030.07	119.501	1.53992	0.100987	8.96906e-08	yes
	W07B3.2d.2	gei-4	III	exon 6	346288	346507	219	8	8.76	668.909	96.81	1030.07	119.501	1.53992	0.100987	8.96906e-08	yes
	W07B3.2d.1	gei-4	III	exon 6	346288	346507	219	8	8.76	668.909	96.81	1030.07	119.501	1.53992	0.100987	8.96906e-08	yes
	W07B3.2c.2	gei-4	III	exon 6	346288	346507	219	8	8.76	668.909	96.81	1030.07	119.501	1.53992	0.100987	8.96906e-08	yes
	W07B3.2c.1	gei-4	III	exon 6	346288	346507	219	8	8.76	668.909	96.81	1030.07	119.501	1.53992	0.100987	8.96906e-08	yes
	W07B3.2 (b.1, b.2)	gei-4	III	exon 6	346288	346507	219	8	8.76	668.909	96.81	1030.07	119.501	1.53992	0.100987	8.96906e-08	yes
	W07B3.2a.2	gei-4	III	exon 5	346288	346507	219	8	8.76	668.909	96.81	1030.07	119.501	1.53992	0.100987	8.96906e-08	yes
	W07B3.2a.1	gei-4	III	exon 5	346288	346507	219	8	8.76	668.909	96.81	1030.07	119.501	1.53992	0.100987	8.96906e-08	yes
	Y105C5B.28a	gln-3	IV	confusing	16167746	16168206	460	16	18.4	443.024	60.728	681.872	84.321	1.53913	0.0710358	3.21965e-14	yes
	R06A10.2a	gsa-1	I	exon 8	1074199	1075012	813	24	32.52	658.942	99.504	1013.53	123.27	1.53811	0.0608765	0	yes
	W09G10.4b	apd-3	II	exon 8	3541096	3541262	166	6	6.64	260.074	29.932	400.018	47.347	1.53809	0.103665	2.09528e-07	yes
	W09G10.4a	apd-3	II	exon 4	3541096	3541262	166	6	6.64	260.074	29.932	400.018	47.347	1.53809	0.103665	2.09528e-07	yes
	K11C4.3b	unc-70	V	exon 6	6883601	6888476	4875	185	195	1718.1	233.672	2640.71	286.808	1.537	0.0196682	0	yes
	K11C4.3a	unc-70	V	exon 6	6883601	6888476	4875	185	195	1718.1	233.672	2640.71	286.808	1.537	0.0196682	0	yes
	C17F4.3	C17F4.3	II	exon 2	3240677	3240857	180	6	7.2	200.768	24.246	308.204	36.02	1.53513	0.105324	3.75898e-07	no
	B0350.2g.2	unc-44	IV	exon 5	5978758	5979399	641	24	25.64	1527.21	229.282	2333.32	274.218	1.52783	0.0594605	0	yes
	B0350.2g.1	unc-44	IV	exon 4	5978758	5979399	641	24	25.64	1527.21	229.282	2333.32	274.218	1.52783	0.0594605	0	yes
	B0350.2f.2	unc-44	IV	exon 5	5978758	5979399	641	24	25.64	1527.21	229.282	2333.32	274.218	1.52783	0.0594605	0	yes
	B0350.2f.1	unc-44	IV	exon 4	5978758	5979399	641	24	25.64	1527.21	229.282	2333.32	274.218	1.52783	0.0594605	0	yes
	B0350.2e.2	unc-44	IV	exon 5	5978758	5979399	641	24	25.64	1527.21	229.282	2333.32	274.218	1.52783	0.0594605	0	yes
	B0350.2e.1	unc-44	IV	exon 4	5978758	5979399	641	24	25.64	1527.21	229.282	2333.32	274.218	1.52783	0.0594605	0	yes
	B0350.2c.2	B0350.2	IV	exon 5	5978758	5979399	641	24	25.64	1527.21	229.282	2333.32	274.218	1.52783	0.0594605	0	yes
	B0350.2c.1	B0350.2	IV	exon 4	5978758	5979399	641	24	25.64	1527.21	229.282	2333.32	274.218	1.52783	0.0594605	0	yes
	B0350.2a.2	B0350.2	IV	exon 5	5978758	5979399	641	24	25.64	1527.21	229.282	2333.32	274.218	1.52783	0.0594605	0	yes
	B0350.2a.1	B0350.2	IV	exon 4	5978758	5979399	641	24	25.64	1527.21	229.282	2333.32	274.218	1.52783	0.0594605	0	no
	Y51H1A.6a	mcd-1	II	exon 4	13892338	13892642	304	11	12.16	839.762	104.641	1282.76	146.318	1.52753	0.0778044	1.20046e-11	yes
	F15D3.1a	dys-1	I	exon 34	11536148	11536443	295	11	11.8	280.646	36.266	428.677	54.016	1.52747	0.0831238	2.21652e-10	yes
	F11C3.3.2	unc-54	I	exon 9	14856045	14856374	329	11	13.16	376.899	56.282	575.59	79.896	1.52717	0.0938781	1.95986e-08	yes
	Y39B6A.47a	nhr-145	V	exon 5	19090280	19090495	215	7	8.6	276.325	28.575	421.857	46.447	1.52667	0.0871599	1.5168e-09	yes
	Y39B6A.47b	nhr-145	V	exon 4	19090280	19090495	215	7	8.6	276.325	28.575	421.857	46.447	1.52667	0.0871599	1.5168e-09	yes
	Y105C5B.28b	gln-3	IV	exon 1	16170409	16170719	310	11	12.4	496.637	60.026	757.853	109.87	1.52597	0.0868429	1.39058e-09	yes
	R03E9.1	mdl-1	X	exon 2	6742642	6742922	280	10	11.2	997.467	132.022	1521.69	176.911	1.52555	0.0849868	6.2525e-10	no
	Y95B8A.8	Y95B8A.8	I	exon 12	870196	870326	130	4	5.2	829.111	80.122	1264.83	112.056	1.52553	0.0999988	1.47739e-07	no
	K10G9.2	K10G9.2	III	exon 2	10286364	10286752	388	13	15.52	370.615	40.311	565.282	58.391	1.52525	0.0634549	2.22045e-16	no
	H19M22.2b	let-805	III	exon 27	2680643	2681101	458	16	18.32	686.427	104.68	1046.39	136.432	1.5244	0.0764636	6.97531e-12	yes
	H19M22.2a	let-805	III	exon 25	2680643	2681101	458	16	18.32	686.427	104.68	1046.39	136.432	1.5244	0.0764636	6.97531e-12	yes
	Y39G8C.1	Y39G8C.1	II	exon 6	14077473	14078378	905	34	36.2	1011.96	121.882	1542.24	167.048	1.52401	0.0423365	0	no
	C37C3.6c.2	mig-6	V	exon 8	7829745	7831329	1584	60	63.36	3004.21	356.829	4577.79	492.668	1.52379	0.0315306	0	yes
	C37C3.6c.1	mig-6	V	exon 8	7829745	7831329	1584	60	63.36	3004.21	356.829	4577.79	492.668	1.52379	0.0315306	0	yes
	C37C3.6b.2	mig-6	V	exon 8	7829745	7831329	1584	60	63.36	3004.21	356.829	4577.79	492.668	1.52379	0.0315306	0	yes
	C37C3.6b.1	mig-6	V	exon 8	7829745	7831329	1584	60	63.36	3004.21	356.829	4577.79	492.668	1.52379	0.0315306	0	yes
	C37C3.6a.2	mig-6	V	exon 8	7829745	7831329	1584	60	63.36	3004.21	356.829	4577.79	492.668	1.52379	0.0315306	0	yes
	C37C3.6a.1	mig-6	V	exon 8	7829745	7831329	1584	60	63.36	3004.21	356.829	4577.79	492.668	1.52379	0.0315306	0	yes
	W01F3.3 (a-h)	mlt-11	V	exon 11	20669821	20670105	284	10	11.36	1557.03	201.411	2372.35	249.897	1.52364	0.080377	7.27742e-11	yes
	Y37H9A.3	Y37H9A.3	I	exon 3	13783304	13783503	199	7	7.96	485.563	50.312	739.738	83.473	1.52346	0.0882133	2.95508e-09	no
	F13B9.1c	F13B9.1	X	exon 14	8292407	8293077	670	24	26.8	1422.55	165.603	2166.59	242.02	1.52304	0.0501583	0	yes
	F13B9.1b	F13B9.1	X	exon 14	8292407	8293080	673	24	26.92	1422.55	165.603	2166.59	242.02	1.52304	0.0501583	0	yes
	F13B9.1a	F13B9.1	X	exon 15	8292407	8293080	673	24	26.92	1422.55	165.603	2166.59	242.02	1.52304	0.0501583	0	yes
	F21C10.7	F21C10.7	V	exon 10	9114492	9114927	435	16	17.4	302.632	42.741	460.729	54.574	1.52241	0.0701557	9.59233e-14	no
	C25A11.4e	ajm-1	X	exon 2	9105312	9106231	919	35	36.76	2168.68	273.432	3301.32	384.865	1.52227	0.044185	0	yes
	C25A11.4d	ajm-1	X	exon 6	9105312	9106231	919	35	36.76	2168.68	273.432	3301.32	384.865	1.52227	0.044185	0	yes
	C25A11.4c	ajm-1	X	exon 6	9105312	9106231	919	35	36.76	2168.68	273.432	3301.32	384.865	1.52227	0.044185	0	yes
	C25A11.4b	ajm-1	X	exon 6	9105312	9106231	919	35	36.76	2168.68	273.432	3301.32	384.865	1.52227	0.044185	0	yes
	C25A11.4a	ajm-1	X	exon 6	9105312	9106231	919	35	36.76	2168.68	273.432	3301.32	384.865	1.52227	0.044185	0	yes
	F21C10.7	F21C10.7	V	exon 21	9119357	9119578	221	8	8.84	326.59	53.203	496.702	55.605	1.52087	0.106285	9.54831e-07	no
	Y37H9A.3	Y37H9A.3	I	exon 2	13782048	13782431	383	12	15.32	448.347	46.101	681.657	67.367	1.52038	0.0625944	0	no
	T05A10.1j	sma-9	X	exon 8	10776497	10776715	218	8	8.72	754.41	97.174	1146.81	131.448	1.52014	0.0926682	1.9898e-08	yes
	T05A10.1i	sma-9	X	exon 8	10776497	10776715	218	8	8.72	754.41	97.174	1146.81	131.448	1.52014	0.0926682	1.9898e-08	yes
	T05A10.1g	sma-9	X	exon 8	10776497	10776715	218	8	8.72	754.41	97.174	1146.81	131.448	1.52014	0.0926682	1.9898e-08	yes
	T05A10.1f	sma-9	X	exon 8	10776497	10776715	218	8	8.72	754.41	97.174	1146.81	131.448	1.52014	0.0926682	1.9898e-08	yes
	T05A10.1e	sma-9	X	exon 8	10776497	10776715	218	8	8.72	754.41	97.174	1146.81	131.448	1.52014	0.0926682	1.9898e-08	yes
	T05A10.1d	sma-9	X	exon 8	10776497	10776715	218	8	8.72	754.41	97.174	1146.81	131.448	1.52014	0.0926682	1.9898e-08	yes
	T05A10.1c	sma-9	X	exon 5	10776497	10776715	218	8	8.72	754.41	97.174	1146.81	131.448	1.52014	0.0926682	1.9898e-08	yes
	T05A10.1a	sma-9	X	exon 6	10776497	10776715	218	8	8.72	754.41	97.174	1146.81	131.448	1.52014	0.0926682	1.9898e-08	yes
	ZC8.4d	lfi-1	X	exon 16	4991518	4991756	238	8	9.52	399.59	54.526	607.264	74.435	1.51972	0.098554	1.33898e-07	yes
	ZC8.4a	lfi-1	X	exon 17	4991518	4991756	238	8	9.52	399.59	54.526	607.264	74.435	1.51972	0.098554	1.33898e-07	yes
	F40E10.1	hch-1	X	exon 7	14696652	14697121	469	17	18.76	669.88	82.2	1018.02	118.895	1.5197	0.062439	0	no
	Y108G3AL.7	arid-1	V	exon 7	192515	193574	1059	37	42.36	1092.86	129.628	1660.32	185.312	1.51924	0.0406784	0	no
	F55A12.9d.1	pqn-44	I	exon 6	5372858	5373525	667	23	26.68	189.43	26.62	287.778	47.059	1.51918	0.0682994	2.93099e-14	yes
	F55A12.9d.2	pqn-44	I	exon 8	5372858	5373525	667	23	26.68	189.43	26.62	287.778	47.059	1.51918	0.0682994	2.93099e-14	yes
	F26H11.2c	nurf-1	II	exon 4	14392477	14392739	262	9	10.48	859.395	92.894	1305.51	128.509	1.5191	0.0740294	2.3479e-12	yes
	F26H11.2b	nurf-1	II	exon 4	14392477	14392739	262	9	10.48	859.395	92.894	1305.51	128.509	1.5191	0.0740294	2.3479e-12	yes
	F26H11.2a	nurf-1	II	exon 4	14392477	14392739	262	9	10.48	859.395	92.894	1305.51	128.509	1.5191	0.0740294	2.3479e-12	yes
	T22D1.1	T22D1.1	IV	exon 5	6924331	6924695	364	13	14.56	135.393	18.91	205.671	25.033	1.51907	0.0780525	2.92644e-11	no
	F13B9.1c	F13B9.1	X	exon 6	8288790	8288968	178	6	7.12	1844.77	186.264	2802.19	275.355	1.51899	0.0873708	2.84797e-09	yes
	F13B9.1b	F13B9.1	X	exon 6	8288790	8288968	178	6	7.12	1844.77	186.264	2802.19	275.355	1.51899	0.0873708	2.84797e-09	yes
	F13B9.1a	F13B9.1	X	exon 6	8288790	8288968	178	6	7.12	1844.77	186.264	2802.19	275.355	1.51899	0.0873708	2.84797e-09	yes
	Y71G12B.11 (a,b)	tln-1	I	exon 2	1721911	1722460	549	19	21.96	1674.32	206.058	2542.6	286.649	1.51858	0.0581463	0	yes
	R107.5b	R107.5	III	exon 3	9052086	9052286	200	7	8	255.222	29.641	387.532	43.6	1.51841	0.0927987	2.31813e-08	no
	K08F8.6	let-19	II	exon 15	8777393	8777656	263	9	10.52	917.512	115.339	1392.8	149.606	1.51802	0.0836678	5.96284e-10	no
	C25A11.4e	ajm-1	X	exon 4	9106531	9107181	650	24	26	1677.12	215.591	2544.22	279.463	1.51701	0.052359	0	yes
	C25A11.4d	ajm-1	X	exon 8	9106531	9107181	650	24	26	1677.12	215.591	2544.22	279.463	1.51701	0.052359	0	yes
	C25A11.4c	ajm-1	X	exon 8	9106531	9107181	650	24	26	1677.12	215.591	2544.22	279.463	1.51701	0.052359	0	yes
	C25A11.4b	ajm-1	X	exon 8	9106531	9107181	650	24	26	1677.12	215.591	2544.22	279.463	1.51701	0.052359	0	yes
	C25A11.4a	ajm-1	X	exon 8	9106531	9107181	650	24	26	1677.12	215.591	2544.22	279.463	1.51701	0.052359	0	yes
	Y39G8C.1	Y39G8C.1	II	exon 9	14082588	14083433	845	31	33.8	771.907	106.659	1170.8	128.605	1.51676	0.0480864	0	no
	B0350.2f.2	unc-44	IV	exon 17	5988272	6003246	14974	525	598.96	651.77	103.774	988.029	115.153	1.51592	0.0130545	0	yes
	B0350.2f.1	unc-44	IV	exon 16	5988272	6003246	14974	525	598.96	651.77	103.774	988.029	115.153	1.51592	0.0130545	0	yes
	F40E10.1	hch-1	X	exon 5	14698178	14698480	302	11	12.08	317.061	38.441	480.495	54.361	1.51547	0.0757721	1.02578e-11	no
	Y73B3A.1	Y73B3A.1	X	exon 5	44235	44707	472	9	18.88	442.407	47.223	670.321	74.981	1.51517	0.0780895	4.19134e-11	no
	T13H2.5b	spat-3	X	exon 6	4596693	4597935	1242	46	49.68	455.834	56.161	690.644	84.127	1.51512	0.0387037	0	yes
	T13H2.5a	spat-3	X	exon 16	4596693	4597935	1242	46	49.68	455.834	56.161	690.644	84.127	1.51512	0.0387037	0	yes
	F47A4.2	dpy-22	X	exon 16	9812325	9813629	1304	50	52.16	405.418	56.322	614.245	74.831	1.51509	0.0395907	0	no
	K10G9.1	vglu-2	III	exon 5	10296436	10296801	365	12	14.6	423.241	53.948	641.125	70.772	1.5148	0.0737346	2.91456e-12	no
	K10B3.10a	spc-1	X	exon 9	3118860	3119436	576	22	23.04	498.697	66.413	755.04	97.715	1.51403	0.0599418	0	yes
	K10B3.10b	spc-1	X	exon 10	3118860	3119436	576	22	23.04	498.697	66.413	755.04	97.715	1.51403	0.0599418	0	yes
	F25E5.8b.2	F25E5.8	V	exon 1	7435222	7436755	1533	55	61.32	188.629	25.881	285.342	47.146	1.51272	0.0438071	0	yes
	F52B10.1	nmy-1	X	exon 1	2909547	2909677	130	4	5.2	1301.68	119.672	1968.61	196.837	1.51236	0.102712	6.09072e-07	no
	F14E5.5	lips-10	II	exon 3	8441245	8441534	289	10	11.56	387.811	51.014	586.283	79.268	1.51178	0.0901808	1.38695e-08	no
	ZC123.3a	zfh-2	I	exon 12	828027	828727	700	25	28	462.176	58.638	698.553	87.537	1.51144	0.0539058	0	yes
	ZC123.3b	zfh-2	I	exon 7	828027	828727	700	25	28	462.176	58.638	698.553	87.537	1.51144	0.0539058	0	yes
	ZC123.3c	zfh-2	I	exon 6	828027	828727	700	25	28	462.176	58.638	698.553	87.537	1.51144	0.0539058	0	yes
	ZC123.3d	zfh-2	I	exon 4	828027	828727	700	25	28	462.176	58.638	698.553	87.537	1.51144	0.0539058	0	yes
	ZC123.3e	zfh-2	I	exon 2	828027	828727	700	25	28	462.176	58.638	698.553	87.537	1.51144	0.0539058	0	yes
	Y57A10A.18 (a-e)	pqn-87	II	exon 7	12217159	12217628	469	17	18.76	556.258	75.454	840.735	104.955	1.51141	0.0675766	3.79696e-14	yes
	T23E7.2 (a,c,e,f)	T23E7.2	X	exon 7	17675275	17675532	257	8	10.28	419.021	52.318	632.729	62.857	1.51002	0.0851829	2.13329e-09	yes
	T23E7.2b	T23E7.2	X	exon 6	17675275	17675532	257	8	10.28	419.021	52.318	632.729	62.857	1.51002	0.0851829	2.13329e-09	yes
	Y105E8A.22	exc-4	I	exon 3	14514943	14515170	227	8	9.08	357.743	44.276	540.181	56.882	1.50997	0.0867513	4.13946e-09	no
	W03F11.6d	afd-1	I	exon 15	2200011	2200150	139	5	5.56	1410.99	145.36	2130.5	191.886	1.50993	0.0924026	3.41692e-08	yes
	W03F11.6c	afd-1	I	exon 15	2200011	2200150	139	5	5.56	1410.99	145.36	2130.5	191.886	1.50993	0.0924026	3.41692e-08	yes
	W03F11.6b	afd-1	I	exon 2	2200011	2200150	139	5	5.56	1410.99	145.36	2130.5	191.886	1.50993	0.0924026	3.41692e-08	yes
	W03F11.6a	afd-1	I	exon 15	2200011	2200150	139	5	5.56	1410.99	145.36	2130.5	191.886	1.50993	0.0924026	3.41692e-08	yes
	K08E7.5c	K08E7.5	IV	exon 4	12576027	12576513	486	18	19.44	215.926	26.434	325.852	35.367	1.50909	0.0581945	0	yes
	K08E7.5a	K08E7.5	IV	exon 5	12576027	12576513	486	18	19.44	215.926	26.434	325.852	35.367	1.50909	0.0581945	0	yes
	Y39G10AR.18b	dot-1.1	I	exon 5	2388158	2388779	621	23	24.84	342.495	40.46	516.616	65.244	1.50839	0.0543902	0	yes
	Y39G10AR.18a	dot-1.1	I	exon 13	2388158	2388779	621	23	24.84	342.495	40.46	516.616	65.244	1.50839	0.0543902	0	yes
	F58A4.11	gei-13	III	exon 3	9635535	9635780	245	8	9.8	297.951	39.906	449.063	55.18	1.50717	0.0968548	1.63739e-07	no
	F08A8.1c.2	acox-1	I	exon 2	12938719	12938909	190	7	7.6	432.762	54.207	652.222	80.102	1.50711	0.0999267	3.87766e-07	yes
	F08A8.1c.1	acox-1	I	exon 2	12938719	12938909	190	7	7.6	432.762	54.207	652.222	80.102	1.50711	0.0999267	3.87766e-07	yes
	F08A8.1b.1	acox-1	I	exon 2	12938719	12938909	190	7	7.6	432.762	54.207	652.222	80.102	1.50711	0.0999267	3.87766e-07	yes
	F08A8.1b.1	acox-1	I	exon 2	12938718	12938909	191	7	7.64	432.762	54.207	652.222	80.102	1.50711	0.0999267	3.87766e-07	yes
	F08A8.1a.2	acox-1	I	exon 2	12938719	12938909	190	7	7.6	432.762	54.207	652.222	80.102	1.50711	0.0999267	3.87766e-07	yes
	F08A8.1a.1	acox-1	I	exon 2	12938719	12938909	190	7	7.6	432.762	54.207	652.222	80.102	1.50711	0.0999267	3.87766e-07	yes
	Y48G9A.4	frl-1	III	exon 7	2141352	2141772	420	14	16.8	670.464	89.126	1010.12	118.428	1.50659	0.0713692	1.2641e-12	no
	C25A11.4e	ajm-1	X	exon 3	9106299	9106481	182	6	7.28	2457.53	286.333	3701.18	405.281	1.50606	0.0983092	2.63789e-07	yes
	C25A11.4d	ajm-1	X	exon 7	9106299	9106481	182	6	7.28	2457.53	286.333	3701.18	405.281	1.50606	0.0983092	2.63789e-07	yes
	C25A11.4c	ajm-1	X	exon 7	9106299	9106481	182	6	7.28	2457.53	286.333	3701.18	405.281	1.50606	0.0983092	2.63789e-07	yes
	C25A11.4b	ajm-1	X	exon 7	9106299	9106481	182	6	7.28	2457.53	286.333	3701.18	405.281	1.50606	0.0983092	2.63789e-07	yes
	C25A11.4a	ajm-1	X	exon 7	9106299	9106481	182	6	7.28	2457.53	286.333	3701.18	405.281	1.50606	0.0983092	2.63789e-07	yes
	F52G3.1	F52G3.1	X	exon 8	16968417	16968808	391	13	15.64	862.919	108.705	1299.47	160.534	1.5059	0.073692	6.64846e-12	no
	F28F8.2	acs-2	V	exon 4	15568552	15568927	375	13	15	243.889	28.921	367.269	43.788	1.50589	0.0702319	5.8864e-13	no
	W01F3.3 (a-h)	mlt-11	V	exon 14	20672180	20672794	614	22	24.56	1891.9	232.047	2847.13	309.943	1.5049	0.0526173	0	yes
	W10C8.2	pop-1	I	exon 3	2824878	2825430	552	20	22.08	529.2	66.935	796.314	84.982	1.50475	0.0556829	0	no
	F47C12.2	clec-78	IV	exon 15	4002783	4003161	378	13	15.12	571.667	75.032	859.898	107.669	1.50419	0.0756766	2.69242e-11	no
	Y51A2D.15 (a-c)	grdn-1	V	exon 15	18609277	18609583	306	11	12.24	468.909	63.642	705.066	79.248	1.50363	0.0798923	2.90304e-10	yes
	Y51A2D.15c	grdn-1	V	exon 13	18609277	18609583	306	11	12.24	468.909	63.642	705.066	79.248	1.50363	0.0798923	2.90304e-10	yes
	Y59A8B.23(a,c)	gck-3	V	exon 5	17958064	17958342	278	9	11.12	230.395	31.6	346.352	37.42	1.5033	0.0874908	8.78995e-09	yes
	Y59A8B.23b	gck-3	V	exon 3	17958064	17958342	278	9	11.12	230.395	31.6	346.352	37.42	1.5033	0.0874908	8.78995e-09	yes
	F07G11.8	srx-6	V	exon 4	7311852	7312058	206	7	8.24	130.746	17.306	196.492	23.666	1.50285	0.101653	7.54685e-07	no
	H19M22.2b	let-805	III	exon 14	2665492	2665785	293	10	11.72	828.333	126.61	1244.67	152.673	1.50263	0.0931247	6.76381e-08	yes
	H19M22.2a	let-805	III	exon 14	2665492	2665785	293	10	11.72	828.333	126.61	1244.67	152.673	1.50263	0.0931247	6.76381e-08	yes
	D2045.1b	atx-2	III	exon 5	10466180	10466467	287	10	11.48	920.85	110.936	1383.17	153.826	1.50205	0.0778778	1.14322e-10	yes
	D2045.1a	atx-2	III	exon 10	10466180	10466467	287	10	11.48	920.85	110.936	1383.17	153.826	1.50205	0.0778778	1.14322e-10	yes
	F15D3.1a	dys-1	I	exon 20	11544823	11545095	272	9	10.88	242.222	36.572	363.802	46.206	1.50194	0.098778	3.74549e-07	yes
	F52B10.1	nmy-1	X	exon 15	2915267	2915956	689	25	27.56	1169.8	151.385	1756.79	191.591	1.50179	0.0508311	0	no
	T13F2.3b	pis-1	IV	exon 9	9794064	9794306	242	8	9.68	219.688	30.418	329.736	41.308	1.50093	0.0990858	4.29256e-07	no
	T13F2.3a	pis-1	IV	exon 9	9794064	9794306	242	8	9.68	219.688	30.418	329.736	41.308	1.50093	0.0990858	4.29256e-07	no

## Sheet: b) Transcripts
Transcript	Locus	Exons	Up >10%	Down >10%	Probes	Avg ratio	Avg Z-score	P-value	AS
Transcripts downregulated in mec-8
W05H9.1b	W05H9.1	7	0	7	41	0.379246	-23.7505	2	yes
W05H9.1a	W05H9.1	7	0	7	44	0.384009	-23.5497	2	yes
T11F8.3a.2	rme-2	7	0	7	105	0.496423	-21.7722	2	yes
H02I12.1	cbd-1	10	0	10	152	0.502167	-22.5968	2	no
T11F8.3a.1	rme-2	7	0	7	107	0.511736	-21.3151	2	yes
T25G3.2.2	chs-1	10	0	10	144	0.545789	-16.9587	2	yes
T25G3.2.1	chs-1	10	0	10	154	0.555133	-17.0745	2	yes
F46A9.6b	mec-8	4	0	4	53	0.567599	-16.4244	2	yes
F46A9.6a	mec-8	3	0	3	33	0.569705	-15.8198	2	yes
F42A9.6c	mec-8	4	0	4	11	0.592795	-5.78636	2	yes
C07G2.1a	cpg-1	4	0	4	66	0.593538	-16.4348	2	yes
C07G2.1b	cpg-1	3	0	3	20	0.609945	-9.80045	2	yes
F48F7.8	arrd-27	2	0	2	5	0.621137	-3.72267	1.9998	no
T22D1.5	T22D1.5	6	0	6	43	0.623577	-9.0659	2	no
K01C8.3a	tdc-1	8	0	8	73	0.624504	-9.67766	2	yes
C02B8.2	fbxc-38	2	0	2	9	0.633203	-4.814	2	no
T21E3.1	egg-4	5	0	5	19	0.641041	-6.33857	2	no
D1081.7a	D1081.7	10	0	10	102	0.643721	-9.77627	2	yes
D1081.7b	D1081.7	10	0	10	101	0.644325	-9.71721	2	yes
F58E6.13	F58E6.13	4	0	4	34	0.645677	-8.92364	2	yes
C32E8.5	C32E8.5	4	0	4	34	0.646508	-9.4885	2	no
B0513.3	rpl-29	2	0	1	8	0.652007	-5.61258	2	yes
F31C3.5	psf-2	2	0	2	19	0.656109	-10.0742	2	no
T27E9.2	T27E9.2	1	0	1	12	0.65662	-4.32417	1.99998	no
K01C8.3b	tdc-1	10	0	10	75	0.657232	-7.92692	2	yes
MTCE.4	MTCE.4	2	0	2	8	0.658026	-4.02753	1.99994	no
Y51H7C.5	Y51H7C.5	7	0	1	13	0.665776	-5.73267	2	no
Transcripts upregulated in mec-8
Y46H3A.2	hsp-16.41	2	2	0	18	4.95795	10.339	0	no
T15D6.8	T15D6.8	5	5	0	29	2.38405	6.92168	4.4631e-12	no
K12G11.3	sodh-1	3	3	0	44	2.22567	12.6116	0	no
F36A2.13	F36A2.13	29	29	0	316	2.10804	8.56712	0	no
F26H11.2g	nurf-1	5	5	0	44	2.06043	8.19713	2.22045e-16	yes
F26H11.2f	nurf-1	6	6	0	60	1.99759	8.10361	4.44089e-16	yes
F25E5.8b.2	F25E5.8	1	1	0	19	1.96154	11.5846	0	yes
C15C7.4	C15C7.4	2	2	0	17	1.94216	5.03251	4.84099e-07	no
F25E5.8b	F25E5.8	1	1	0	20	1.93625	11.5575	0	yes
F13G11.1b.1	dmd-6	6	6	0	54	1.90415	7.77036	7.77156e-15	yes
F13G11.1b.2	dmd-6	5	5	0	55	1.87616	8.16765	2.22045e-16	yes
M05D6.4	lact-4	5	5	0	44	1.87233	5.9765	2.27978e-09	no
C05E4.9b	icl-1	4	4	0	115	1.86955	11.484	0	yes
M02D8.4c	asns-2	6	6	0	55	1.86697	6.26815	3.65356e-10	yes
M02D8.4a	asns-2	7	7	0	62	1.86113	6.26724	3.67502e-10	yes
R01E6.3b	cah-4	6	6	0	31	1.85888	5.60808	2.04582e-08	yes
F26H11.2e	nurf-1	6	6	0	44	1.83176	6.26311	3.77363e-10	yes
C05E4.9a	icl-1	5	5	0	112	1.79439	10.0574	0	yes
M02D8.4b	asns-2	7	7	0	65	1.78193	6.60683	3.92637e-11	yes
R01E6.3a	cah-4	6	6	0	29	1.76443	5.2415	1.59275e-07	yes
H01A20.1	nhr-3	7	7	0	58	1.7548	6.59325	4.30291e-11	no
W03F11.6b	afd-1	6	6	0	73	1.72796	9.03996	0	yes
Y46H3A.3	hsp-16.2	2	2	0	19	1.72175	5.4302	5.62914e-08	yes
F14E5.5	lips-10	4	4	0	34	1.71732	5.96279	2.47961e-09	no
C23F12.1a	fln-2	27	26	1	240	1.70936	6.30811	2.82457e-10	yes
T27C4.4c	lin-40	3	3	0	78	1.69973	10.2949	0	yes
Y43F8B.2b	Y43F8B.2	4	4	0	30	1.69561	5.45608	4.86772e-08	yes
T27C4.4d	lin-40	6	6	0	87	1.67704	7.30512	2.77112e-13	yes
Y63D3A.5.2	tfg-1	3	3	0	54	1.668	9.24807	0	no
F26H11.2d	nurf-1	9	9	0	71	1.66796	5.72821	1.01498e-08	yes
C23F12.1b	fln-2	30	29	1	305	1.66605	6.24735	4.17483e-10	yes
T27C4.4b	lin-40	7	7	0	97	1.64489	7.02207	2.18603e-12	yes
K08C7.5	fmo-2	5	5	0	61	1.64378	7.01946	2.22711e-12	no
T04D1.4	chd-7	9	9	0	339	1.63012	11.6919	0	no
T27C4.4a	lin-40	8	8	0	102	1.62849	6.82429	8.83582e-12	yes
F18E3.11	F18E3.11	1	1	0	14	1.62823	5.28839	1.23395e-07	no
Y71G12B.11a	tln-1	10	10	0	283	1.62081	10.2522	0	yes
H14N18.1b.1	unc-23	4	4	0	46	1.62009	6.45864	1.05649e-10	yes
H14N18.1b.2	unc-23	4	4	0	46	1.62009	6.45864	1.05649e-10	yes
H14N18.1c	unc-23	4	4	0	46	1.62009	6.45864	1.05649e-10	yes
F55A12.9d.2	pqn-44	7	6	0	66	1.61047	4.98591	6.16699e-07	yes
F52G3.1	F52G3.1	15	15	0	134	1.60567	5.51497	3.48837e-08	no
F25E5.8a.1	F25E5.8	2	2	0	27	1.60486	7.11455	1.12266e-12	yes
F25E5.8a.2	F25E5.8	2	2	0	25	1.59946	6.91253	4.76108e-12	yes
T15D6.7	glct-3	4	3	0	33	1.59561	5.05961	4.20126e-07	no
R11F4.1.2	R11F4.1	5	5	0	57	1.59297	6.26928	3.62713e-10	no
T07A5.6a	T07A5.6	3	3	0	22	1.59238	6.00927	1.86359e-09	yes
F38H12.3	nhr-181	6	6	0	39	1.58118	5.24405	1.57094e-07	no
R11F4.1.1	R11F4.1	5	5	0	72	1.57964	6.94232	3.85714e-12	no
Y65B4BL.1	Y65B4BL.1	6	5	0	44	1.57011	4.91362	8.94097e-07	yes
Y105C5B.28b	gln-3	4	4	0	46	1.5701	6.35411	2.09637e-10	yes
Y51H4A.12	set-26	7	7	0	60	1.54611	5.36553	8.07113e-08	no
F28F8.2	acs-2	6	5	0	67	1.54372	6.57117	4.99214e-11	no
F32B4.4b.2	F32B4.4	6	6	0	78	1.54158	7.91669	2.44249e-15	yes
C25A11.4e	ajm-1	9	9	0	109	1.53863	5.48969	4.02646e-08	yes
F21C10.7	F21C10.7	25	23	1	274	1.53777	5.12348	2.99947e-07	no
D2045.1b	atx-2	7	7	0	63	1.5373	6.36811	1.91373e-10	yes
F32B4.4a	F32B4.4	6	6	0	83	1.53488	7.95514	1.77636e-15	yes
W09B6.1a.2	pod-2	9	8	0	235	1.53109	8.07632	6.66134e-16	yes
Y105C5B.28a	gln-3	5	5	0	49	1.53099	5.61488	1.96698e-08	yes
W01F3.3	mlt-11	15	15	0	239	1.52785	7.25295	4.07674e-13	yes
Y71G12B.11b	tln-1	7	7	0	110	1.52278	7.79446	6.43929e-15	yes
F28F9.1	zag-1	7	7	0	76	1.51797	6.22846	4.71055e-10	no
Y113G7B.23	swsn-1	6	6	0	100	1.51598	7.41254	1.23901e-13	yes
C25A11.4c	ajm-1	13	13	0	132	1.51459	5.59327	2.22833e-08	yes
F25E5.8b.1	F25E5.8	1	1	0	55	1.51271	11.7039	0	yes

## Sheet: c) Gene List
All genes	Up introns	Up exons	Down exons	Both introns and exons up
aat-2	ajm-1	aat-2	abt-3	ajm-1
abt-3	bed-2	acox-1	acp-4	lact-4
acox-1	fbn-1	acs-2	acr-7	let-805
acp-4	lact-4	afd-1	add-1	mlt-11
acr-7	let-805	ajm-1	aexr-2	nurf-1
acs-2	M05D6.3	apd-3	AH9.6	pod-2
add-1	mlt-11	apm-1	arrd-27	unc-69
aexr-2	nurf-1	arid-1	B0238.1	ZK180.5
afd-1	pod-2	asic-2	B0478.3
AH9.6	puf-9	asns-2	B0507.5
ajm-1	unc-69	atx-2	bus-19
apd-3	ZK180.5	B0350.2	C01G12.7
apm-1		C08B6.4	C03B1.2
arid-1		C17F4.3	C03C10.2
arrd-27		C18C4.5	C03C11.2
asic-2		C23F12.1	C04B4.2
asns-2		C50E10.4	C09G1.5
atx-2		cah-4	C14B1.2
B0238.1		chd-7	C14C11.2
B0350.2		clec-78	C14C6.3
B0478.3		D2063.1	C17G10.7
B0507.5		dmd-6	C18H2.5
bed-2		dot-1.1	C25A1.1
bus-19		dpy-22	C27D9.1
C01G12.7		dys-1	C31B8.9
C03B1.2		eps-8	C31H2.4
C03C10.2		exc-4	C31H5.5
C03C11.2		F09C8.2	C32E8.5
C04B4.2		F13B9.1	C39B10.1
C08B6.4		F18E3.11	C41D11.5
C09G1.5		F21C10.7	C46C11.2
C14B1.2		F25E5.8	C46E10.1
C14C11.2		F32B4.4	C52B11.5
C14C6.3		F35C11.2	C55B7.11
C17F4.3		F36A2.13	cbd-1
C17G10.7		F49E12.12	ceh-12
C18C4.5		F52G3.1	che-3
C18H2.5		F53B3.5	chhy-1
C23F12.1		F59A2.2	chs-1
C25A1.1		F59A2.6	clec-113
C27D9.1		fasn-1	clec-115
C31B8.9		fln-2	clec-154
C31H2.4		fmo-2	clec-169
C31H5.5		frl-1	clec-222
C32E8.5		gck-3	clec-31
C39B10.1		gei-13	clec-51
C41D11.5		gei-4	clec-67
C46C11.2		glct-3	cpg-1
C46E10.1		gln-3	cpg-2
C50E10.4		grdn-1	cpg-3
C52B11.5		gsa-1	cpg-4
C55B7.11		gsnl-1	csk-1
cah-4		H08J11.2	cyn-5
cbd-1		H11E01.3	cyp-13A1
ceh-12		hch-1	cyp-31A3
chd-7		hlb-1	cyp-33E1
che-3		hsp-110	D1081.7
chhy-1		hsp-16.2	D2030.8
chs-1		hsp-16.41	D2089.3
clec-113		icl-1	D2092.10
clec-115		ifa-3	daf-10
clec-154		K01B6.3	dct-17
clec-169		K08E7.5	del-4
clec-222		K10G9.2	des-2
clec-31		klp-20	dhc-3
clec-51		lact-4	dmsr-1
clec-67		let-19	dmsr-13
clec-78		let-2	dmsr-14
cpg-1		let-526	dmsr-9
cpg-2		let-805	dpy-20
cpg-3		lfi-1	drh-2
cpg-4		lin-40	E03H12.5
csk-1		lips-10	ech-8
cyn-5		mam-1	egg-1
cyp-13A1		mcd-1	egg-4
cyp-31A3		mdl-1	egl-15
cyp-33E1		mig-6	egl-6
D1081.7		mlt-11	ent-3
D2030.8		mxl-3	F14B8.6
D2063.1		nhr-127	F14D2.7
D2089.3		nhr-145	F15A8.4
D2092.10		nhr-152	F16F9.4
daf-10		nhr-181	F22B3.7
dct-17		nhr-201	F26D11.4
del-4		nhr-203	F27C1.11
des-2		nhr-3	F30B5.4
dhc-3		nhr-62	F32D8.2
dmd-6		nmy-1	F32G8.2
dmsr-1		nnt-1	F35C11.4
dmsr-13		nurf-1	F35C11.5
dmsr-14		oac-39	F35G2.5
dmsr-9		oac-44	F36D1.9
dot-1.1		pis-1	F38E11.6
dpy-20		plx-1	F41E7.6
dpy-22		pod-2	F42A10.8
drh-2		pop-1	F42A10.9
dys-1		pqn-15	F42A9.6
E03H12.5		pqn-44	F42C5.3
ech-8		pqn-80	F44G4.3
egg-1		pqn-85	F45D3.1
egg-4		pqn-87	F48E8.4
egl-15		pxd-1	F49E12.1
egl-6		R07E3.6	F52H3.6
ent-3		R107.5	F53B2.8
eps-8		R10F2.1	F53B7.4
exc-4		R11F4.1	F54D12.9
F09C8.2		sam-10	F54F7.6
F13B9.1		sea-2	F55E10.6
F14B8.6		set-16	F57B10.4
F14D2.7		set-26	F58E6.13
F15A8.4		set-9	F59A3.2
F16F9.4		sma-9	F59E12.8
F18E3.11		snrp-200	F59F5.3
F21C10.7		sodh-1	fbxa-202
F22B3.7		spat-3	fbxa-4
F25E5.8		spc-1	fbxa-61
F26D11.4		srx-6	fut-5
F27C1.11		srz-78	gcp-2.2
F30B5.4		ssl-1	gcy-23
F32B4.4		swsn-1	gcy-28
F32D8.2		swsn-3	gcy-6
F32G8.2		T07C4.10	gcy-9
F35C11.2		T15D6.8	ggr-2
F35C11.4		T22D1.1	gld-1
F35C11.5		T23E7.2	glh-2
F35G2.5		tag-241	gly-13
F36A2.13		tag-257	gly-5
F36D1.9		tbc-17	gpa-3
F38E11.6		tfg-1	gpx-3
F41E7.6		tln-1	gtl-2
F42A10.8		unc-23	H22K11.3
F42A10.9		unc-33	H24G06.1
F42A9.6		unc-44	H31G24.1
F42C5.3		unc-52	H39E23.2
F44G4.3		unc-54	H43E16.1
F45D3.1		unc-69	haf-9
F48E8.4		unc-70	hst-3.1
F49E12.1		unc-75	htp-1
F49E12.12		unc-89	ima-2
F52G3.1		vab-10	ins-18
F52H3.6		vglu-2	inx-21
F53B2.8		W06H8.6	irld-29
F53B3.5		W09G3.6	K06B9.2
F53B7.4		wrt-6	K07A12.4
F54D12.9		Y37A1B.5	K07E8.7
F54F7.6		Y37H9A.3	K07H8.8
F55E10.6		Y39G8C.1	K09E4.2
F57B10.4		Y43F8B.2	kel-10
F58E6.13		Y48C3A.12	kin-15
F59A2.2		Y50D7A.8	lgc-48
F59A2.6		Y51F10.3	lgx-1
F59A3.2		Y55B1BL.1	lite-1
F59E12.8		Y65B4BL.1	lsl-1
F59F5.3		Y73B3A.1	lst-6
fasn-1		Y95B8A.8	M01H9.5
fbn-1		zag-1	mccc-1
fbxa-202		zfh-2	mcu-1
fbxa-4		ZK180.5	mec-8
fbxa-61		zyx-1	mocs-1
fln-2			mrp-6
fmo-2			nas-33
frl-1			ncx-10
fut-5			nhr-13
gck-3			nhr-137
gcp-2.2			nhr-195
gcy-23			nhr-77
gcy-28			nmur-1
gcy-6			nphp-2
gcy-9			npr-31
gei-13			oac-38
gei-4			octr-1
ggr-2			oma-2
glct-3			osm-6
gld-1			otpl-3
glh-2			perm-1
gln-3			psf-2
gly-13			R07B7.9
gly-5			R10D12.8
gpa-3			rad-54
gpx-3			rme-2
grdn-1			rpa-4
gsa-1			rrf-1
gsnl-1			sec-3
gtl-2			set-28
H08J11.2			snpc-1.3
H11E01.3			snt-2
H22K11.3			spat-1
H24G06.1			spe-41
H31G24.1			sqv-1
H39E23.2			sra-1
H43E16.1			srab-18
haf-9			srbc-41
hch-1			srd-10
hlb-1			srd-33
hsp-110			srd-50
hsp-16.2			sre-1
hsp-16.41			sre-26
hst-3.1			sre-40
htp-1			srg-64
icl-1			srh-255
ifa-3			srh-61
ima-2			sri-77
ins-18			srj-49
inx-21			srsx-15
irld-29			srt-6
K01B6.3			srt-61
K06B9.2			srt-65
K07A12.4			srv-17
K07E8.7			srv-22
K07H8.8			srv-28
K08E7.5			srw-12
K09E4.2			srw-133
K10G9.2			srw-44
kel-10			srx-41
kin-15			srx-54
klp-20			srx-90
lact-4			srxa-10
let-19			srxa-2
let-2			srz-85
let-526			str-226
let-805			stt-3
lfi-1			such-1
lgc-48			sul-1
lgx-1			swt-7
lin-40			T01D3.1
lips-10			T01H10.8
lite-1			T12F5.2
lsl-1			T12G3.6
lst-6			T13F2.4
M01H9.5			T14B4.9
M05D6.3			T14G10.8
mam-1			T15D6.12
mccc-1			T16G12.1
mcd-1			T20D4.3
mcu-1			T21B10.4
mdl-1			T22D1.5
mec-8			T23B7.3
mig-6			T24D5.1
mlt-11			T28B4.2
mocs-1			T28F4.4
mrp-6			taf-11.2
mxl-3			tag-349
nas-33			tag-97
ncx-10			tbc-16
nhr-127			tdc-1
nhr-13			twk-10
nhr-137			twk-14
nhr-145			ugt-2
nhr-152			W03B1.1
nhr-181			W03D8.11
nhr-195			W03D8.5
nhr-201			W03F8.2
nhr-203			W04G5.10
nhr-3			W05H9.1
nhr-62			W08F4.3
nhr-77			wago-4
nmur-1			wago-5
nmy-1			wht-3
nnt-1			Y17G7B.13
nphp-2			Y39B6A.40
npr-31			Y39E4B.5
nurf-1			Y40B1B.8
oac-38			Y40C7B.1
oac-39			Y45F10D.10
oac-44			Y46G5A.28
octr-1			Y48G1BL.5
oma-2			Y49E10.16
osm-6			Y50F7A.2
otpl-3			Y53G8AM.6
perm-1			Y57G11A.5
pis-1			Y59H11AR.4
plx-1			Y5H2B.1
pod-2			Y60A3A.19
pop-1			Y62E10A.14
pqn-15			Y62F5A.9
pqn-44			Y64G10A.6
pqn-80			Y65B4BL.4
pqn-85			Y71A12B.8
pqn-87			Y92H12BR.4
psf-2			Y97E10B.1
puf-9			ZC132.3
pxd-1			ZC449.1
R07B7.9			ZC477.2
R07E3.6			ZK1058.9
R107.5			ZK1290.7
R10D12.8			ZK507.3
R10F2.1
R11F4.1
rad-54
rme-2
rpa-4
rrf-1
sam-10
sea-2
sec-3
set-16
set-26
set-28
set-9
sma-9
snpc-1.3
snrp-200
snt-2
sodh-1
spat-1
spat-3
spc-1
spe-41
sqv-1
sra-1
srab-18
srbc-41
srd-10
srd-33
srd-50
sre-1
sre-26
sre-40
srg-64
srh-255
srh-61
sri-77
srj-49
srsx-15
srt-6
srt-61
srt-65
srv-17
srv-22
srv-28
srw-12
srw-133
srw-44
srx-41
srx-54
srx-6
srx-90
srxa-10
srxa-2
srz-78
srz-85
ssl-1
str-226
stt-3
such-1
sul-1
swsn-1
swsn-3
swt-7
T01D3.1
T01H10.8
T07C4.10
T12F5.2
T12G3.6
T13F2.4
T14B4.9
T14G10.8
T15D6.12
T15D6.8
T16G12.1
T20D4.3
T21B10.4
T22D1.1
T22D1.5
T23B7.3
T23E7.2
T24D5.1
T28B4.2
T28F4.4
taf-11.2
tag-241
tag-257
tag-349
tag-97
tbc-16
tbc-17
tdc-1
tfg-1
tln-1
twk-10
twk-14
ugt-2
unc-23
unc-33
unc-44
unc-52
unc-54
unc-69
unc-70
unc-75
unc-89
vab-10
vglu-2
W03B1.1
W03D8.11
W03D8.5
W03F8.2
W04G5.10
W05H9.1
W06H8.6
W08F4.3
W09G3.6
wago-4
wago-5
wht-3
wrt-6
Y17G7B.13
Y37A1B.5
Y37H9A.3
Y39B6A.40
Y39E4B.5
Y39G8C.1
Y40B1B.8
Y40C7B.1
Y43F8B.2
Y45F10D.10
Y46G5A.28
Y48C3A.12
Y48G1BL.5
Y49E10.16
Y50D7A.8
Y50F7A.2
Y51F10.3
Y53G8AM.6
Y55B1BL.1
Y57G11A.5
Y59H11AR.4
Y5H2B.1
Y60A3A.19
Y62E10A.14
Y62F5A.9
Y64G10A.6
Y65B4BL.1
Y65B4BL.4
Y71A12B.8
Y73B3A.1
Y92H12BR.4
Y95B8A.8
Y97E10B.1
zag-1
ZC132.3
ZC449.1
ZC477.2
zfh-2
ZK1058.9
ZK1290.7
ZK180.5
ZK507.3
zyx-1

## Sheet: d) Alt. Spliced Genes
Up introns	Alt. splice?		Up exons	Alt. splice?		Down exons	Alt. splice?
ajm-1	yes		acox-1	yes		add-1	yes
fbn-1	yes		afd-1	yes		B0507.5	yes
let-805	yes		ajm-1	yes		bus-19	yes
mlt-11	yes		apd-3	yes		C09G1.5	yes
nurf-1	yes		asns-2	yes		C14C11.2	yes
pod-2	yes		atx-2	yes		chs-1	yes
unc-69	yes		B0350.2	yes		cpg-1	yes
ZK180.5	yes		C08B6.4	yes		csk-1	yes
bed-2	no		C18C4.5	yes		dct-17	yes
lact-4	no		C50E10.4	yes		des-2	yes
M05D6.3	no		cah-4	yes		dhc-3	yes
puf-9	no		dmd-6	yes		dmsr-1	yes
			dot-1.1	yes		egl-15	yes
			dys-1	yes		egl-6	yes
			eps-8	yes		F35G2.5	yes
			F13B9.1	yes		F38E11.6	yes
			F25E5.8	yes		F42A9.6	yes
			F32B4.4	yes		F42C5.3	yes
			F59A2.2	yes		F58E6.13	yes
			fln-2	yes		gcy-23	yes
			gck-3	yes		gcy-28	yes
			gei-4	yes		ggr-2	yes
			gln-3	yes		gld-1	yes
			grdn-1	yes		gly-5	yes
			gsa-1	yes		H24G06.1	yes
			hlb-1	yes		inx-21	yes
			hsp-110	yes		K07A12.4	yes
			hsp-16.2	yes		K09E4.2	yes
			icl-1	yes		kin-15	yes
			K08E7.5	yes		lgx-1	yes
			let-2	yes		mec-8	yes
			let-526	yes		ncx-10	yes
			let-805	yes		nhr-13	yes
			lfi-1	yes		nhr-137	yes
			lin-40	yes		nhr-195	yes
			mcd-1	yes		oac-38	yes
			mig-6	yes		R07B7.9	yes
			mlt-11	yes		rrf-1	yes
			nhr-62	yes		snpc-1.3	yes
			nhr-145	yes		spat-1	yes
			nurf-1	yes		spe-41	yes
			plx-1	yes		srz-85	yes
			pod-2	yes		T01D3.1	yes
			pqn-44	yes		T12G3.6	yes
			pqn-80	yes		T23B7.3	yes
			pqn-87	yes		tag-349	yes
			R11F4.1	yes		tdc-1	yes
			sam-10	yes		twk-14	yes
			sea-2	yes		W05H9.1	yes
			sma-9	yes		Y45F10D.10	yes
			spat-3	yes		Y49E10.16	yes
			spc-1	yes		ZK1058.9	yes
			ssl-1	yes		abt-3	no
			swsn-1	yes		acp-4	no
			T23E7.2	yes		acr-7	no
			tag-241	yes		aexr-2	no
			tbc-17	yes		AH9.6	no
			tfg-1	yes		arrd-27	no
			tln-1	yes		B0238.1	no
			unc-23	yes		B0478.3	no
			unc-33	yes		C01G12.7	no
			unc-44	yes		C03B1.2	no
			unc-52	yes		C03C10.2	no
			unc-54	yes		C03C11.2	no
			unc-69	yes		C04B4.2	no
			unc-70	yes		C14B1.2	no
			unc-89	yes		C14C6.3	no
			vab-10	yes		C17G10.7	no
			W09G3.6	yes		C18H2.5	no
			Y37A1B.5	yes		C25A1.1	no
			Y43F8B.2	yes		C27D9.1	no
			Y65B4BL.1	yes		C31B8.9	no
			zfh-2	yes		C31H2.4	no
			ZK180.5	yes		C31H5.5	no
			zyx-1	yes		C32E8.5	no
			aat-2	no		C39B10.1	no
			acs-2	no		C41D11.5	no
			apm-1	no		C46C11.2	no
			arid-1	no		C46E10.1	no
			asic-2	no		C52B11.5	no
			C17F4.3	no		C55B7.11	no
			C23F12.1	no		cbd-1	no
			chd-7	no		ceh-12	no
			clec-78	no		che-3	no
			D2063.1	no		chhy-1	no
			dpy-22	no		clec-113	no
			exc-4	no		clec-115	no
			F09C8.2	no		clec-154	no
			F18E3.11	no		clec-169	no
			F21C10.7	no		clec-222	no
			F35C11.2	no		clec-31	no
			F36A2.13	no		clec-51	no
			F49E12.12	no		clec-67	no
			F52G3.1	no		cpg-2	no
			F53B3.5	no		cpg-3	no
			F59A2.6	no		cpg-4	no
			fasn-1	no		cyn-5	no
			fmo-2	no		cyp-13A1	no
			frl-1	no		cyp-31A3	no
			gei-13	no		cyp-33E1	no
			glct-3	no		D1081.7	no
			gsnl-1	no		D2030.8	no
			H08J11.2	no		D2089.3	no
			H11E01.3	no		D2092.10	no
			hch-1	no		daf-10	no
			hsp-16.41	no		del-4	no
			ifa-3	no		dmsr-13	no
			K01B6.3	no		dmsr-14	no
			K10G9.2	no		dmsr-9	no
			klp-20	no		dpy-20	no
			lact-4	no		drh-2	no
			let-19	no		E03H12.5	no
			lips-10	no		ech-8	no
			mam-1	no		egg-1	no
			mdl-1	no		egg-4	no
			mxl-3	no		ent-3	no
			nhr-127	no		F14B8.6	no
			nhr-152	no		F14D2.7	no
			nhr-181	no		F15A8.4	no
			nhr-201	no		F16F9.4	no
			nhr-203	no		F22B3.7	no
			nhr-3	no		F26D11.4	no
			nmy-1	no		F27C1.11	no
			nnt-1	no		F30B5.4	no
			oac-39	no		F32D8.2	no
			oac-44	no		F32G8.2	no
			pis-1	no		F35C11.4	no
			pop-1	no		F35C11.5	no
			pqn-15	no		F36D1.9	no
			pqn-85	no		F41E7.6	no
			pxd-1	no		F42A10.8	no
			R07E3.6	no		F42A10.9	no
			R107.5	no		F44G4.3	no
			R10F2.1	no		F45D3.1	no
			set-16	no		F48E8.4	no
			set-26	no		F49E12.1	no
			set-9	no		F52H3.6	no
			snrp-200	no		F53B2.8	no
			sodh-1	no		F53B7.4	no
			srx-6	no		F54D12.9	no
			srz-78	no		F54F7.6	no
			swsn-3	no		F55E10.6	no
			T07C4.10	no		F57B10.4	no
			T15D6.8	no		F59A3.2	no
			T22D1.1	no		F59E12.8	no
			tag-257	no		F59F5.3	no
			unc-75	no		fbxa-202	no
			vglu-2	no		fbxa-4	no
			W06H8.6	no		fbxa-61	no
			wrt-6	no		fut-5	no
			Y37H9A.3	no		gcp-2.2	no
			Y39G8C.1	no		gcy-6	no
			Y48C3A.12	no		gcy-9	no
			Y50D7A.8	no		glh-2	no
			Y51F10.3	no		gly-13	no
			Y55B1BL.1	no		gpa-3	no
			Y73B3A.1	no		gpx-3	no
			Y95B8A.8	no		gtl-2	no
			zag-1	no		H22K11.3	no
						H31G24.1	no
						H39E23.2	no
						H43E16.1	no
						haf-9	no
						hst-3.1	no
						htp-1	no
						ima-2	no
						ins-18	no
						irld-29	no
						K06B9.2	no
						K07E8.7	no
						K07H8.8	no
						kel-10	no
						lgc-48	no
						lite-1	no
						lsl-1	no
						lst-6	no
						M01H9.5	no
						mccc-1	no
						mcu-1	no
						mocs-1	no
						mrp-6	no
						nas-33	no
						nhr-77	no
						nmur-1	no
						nphp-2	no
						npr-31	no
						octr-1	no
						oma-2	no
						osm-6	no
						otpl-3	no
						perm-1	no
						psf-2	no
						R10D12.8	no
						rad-54	no
						rme-2	no
						rpa-4	no
						sec-3	no
						set-28	no
						snt-2	no
						sqv-1	no
						sra-1	no
						srab-18	no
						srbc-41	no
						srd-10	no
						srd-33	no
						srd-50	no
						sre-1	no
						sre-26	no
						sre-40	no
						srg-64	no
						srh-255	no
						srh-61	no
						sri-77	no
						srj-49	no
						srsx-15	no
						srt-6	no
						srt-61	no
						srt-65	no
						srv-17	no
						srv-22	no
						srv-28	no
						srw-12	no
						srw-133	no
						srw-44	no
						srx-41	no
						srx-54	no
						srx-90	no
						srxa-10	no
						srxa-2	no
						str-226	no
						stt-3	no
						such-1	no
						sul-1	no
						swt-7	no
						T01H10.8	no
						T12F5.2	no
						T13F2.4	no
						T14B4.9	no
						T14G10.8	no
						T15D6.12	no
						T16G12.1	no
						T20D4.3	no
						T21B10.4	no
						T22D1.5	no
						T24D5.1	no
						T28B4.2	no
						T28F4.4	no
						taf-11.2	no
						tag-97	no
						tbc-16	no
						twk-10	no
						ugt-2	no
						W03B1.1	no
						W03D8.11	no
						W03D8.5	no
						W03F8.2	no
						W04G5.10	no
						W08F4.3	no
						wago-4	no
						wago-5	no
						wht-3	no
						Y17G7B.13	no
						Y39B6A.40	no
						Y39E4B.5	no
						Y40B1B.8	no
						Y40C7B.1	no
						Y46G5A.28	no
						Y48G1BL.5	no
						Y50F7A.2	no
						Y53G8AM.6	no
						Y57G11A.5	no
						Y59H11AR.4	no
						Y5H2B.1	no
						Y60A3A.19	no
						Y62E10A.14	no
						Y62F5A.9	no
						Y64G10A.6	no
						Y65B4BL.4	no
						Y71A12B.8	no
						Y92H12BR.4	no
						Y97E10B.1	no
						ZC132.3	no
						ZC449.1	no
						ZC477.2	no
						ZK1290.7	no
						ZK507.3	no

## Sheet: e) PCR Primers
Gene	Region amplified	Primers used	Size expected
bed-1 F	exon 8	AATTACGGAACGAATAAAACGGA	408/256
bed-1 R	exon 9	TTAGAGTGTACACAAAAACGAC
ZK180.5c F	exon 3	GTCGCCGGAGAGAGACCGAGATCG	911/411
ZK180.5c R	exon 4	TTAGTGGGTGCGGTATCCACCATC
ZK180.5b F	exon 3	AAGCCACCGTTGTCGAGGAGTCC	766/560
ZK180.5c R	exon 4	TTAGTGGGTGCGGTATCCACCATC
hsp-16.41 F	exon 1	ATGCTCATGCTCCGTTCTCCATA	432
hsp-16.41 R	exon 2	TTTTGCAACAAAATTGATCGGAA
F36A2.13 F	exon 4	CAAGTTCTACAAGGAAAGTCTAG	1000
F36A2.13 R	exon 8	GTCTATTTGAGCAGCAACACTTC
T15D6.8 F	exon 1	ATGAAACTCTACGTATTTTTAAG	456
T15D6.8 R	exon 3	TCGGAAGAATTGCCCATTTGGTT
ajm-1a F	exon 13	TATGGAAAATGGAGTTGAGCCAA	385
ajm-1a R	exon 14	CGTATTCATGTGAAGAAGTACC
cah-4 F	exon 3	TCCTTACCGCCAACCCATTTACCA	238
cah-4 R	exon 4	TAATTGTCATTGTATTTTCCTTC
ZK180.5a F	exon 3	TTCGTCGAGACCTCTGCCCCAGTT	464/393
ZK180.5a R	exon 4	TTAGTGGGTGCGGTATCCACCATC
asns-2 F	exon 1	ATGTGCGGCGTATTCTCAATTTG	1595
asns-2 R	exon 6	AGCCATCGAAGACTTGTCAGCAC
C55B7.11 F	exon 1	GTTTAAGTTTAAAAAGGTCTCC	141
C55B7.11 R	exon 1	AATTTGGGATTTTCTGAATACA
gcy-6 F	exon 11	GAGTCGGTGGTACAGTAGCCAT	333
gcy-6 R	exon 11	TGGCAAAGGTAAATAAATGCGA
dmsr-14 F	exon 6	CTTATTCCATGCACTCTAATGC	227
dmsr-14 R	exon 7	TTTAAATAATCAATGACTTCAAT
WO5H9.1 F	exon 1	ATGAGAACATTCTCAGTTGCACTG	590
WO5H9.1 R	exon 4	AATCGGTTTTCAATTCCTCCAGTT
